# Supplementary material for: A COL5A2 In-Frame Deletion in a Chihuahua with Ehlers-Danlos Syndrome
Source: Genes (Basel). 2022 May 23;13(5):934. doi: 10.3390/genes13050934 (PMC9142074; doi:10.3390/genes13050934)
Supplement: Supplementary file 1 [file genes-13-00934-s001.zip]

Archive with 2 entries (2 files):
- Table_S1_Public_Genomes.xlsx
- Table_S2_private_variants.xlsx
