# Supplementary material for: A COL5A2 In-Frame Deletion in a Chihuahua with Ehlers-Danlos Syndrome
Source: Genes (Basel). 2022 May 23;13(5):934. doi: 10.3390/genes13050934 (PMC9142074; doi:10.3390/genes13050934)
Supplement: Supplementary file 1 [file genes-13-00934-s001.zip › Table_S2_private_variants.xlsx]

## Sheet: private_variants_heterozygous
Table S2. Private variants in the sequenced Chihuahua affected with Ehlers-Danlos syndrome (EDS). Private variants were obtained by filtering all variants that were present at least once in the 792 control genomes. This resulted in 18,956 heterozygous private variants for the affected dog. Please note that variants are listed multiple times, if they have predicted effects on more than one transcr…
#CHROM	POS	REF	ALT	FILTER	EFFECT	IMPACT	GENE	GENEID	FEATURE	FEATUREID	BIOTYPE	RANK	HGVS_C	HGVS_P
1	45192	T	A	PASS	intergenic_region	MODIFIER	CHR_START-ENPP1	CHR_START-100856150	intergenic_region	CHR_START-100856150		-1	n.45192T>A
1	75756	C	T	PASS	intergenic_region	MODIFIER	CHR_START-ENPP1	CHR_START-100856150	intergenic_region	CHR_START-100856150		-1	n.75756C>T
1	302407	G	C	PASS	intron_variant	MODIFIER	ENPP1	100856150	transcript	XM_003638785.3	protein_coding	1	c.214-12661C>G
1	302407	G	C	PASS	intron_variant	MODIFIER	ENPP1	100856150	transcript	XM_014119721.2	protein_coding	1	c.214-12661C>G
1	862478	G	A	PASS	intron_variant	MODIFIER	KCNG2	607004	transcript	XM_022426692.1	protein_coding	1	c.-211+3446C>T
1	1046683	C	T	PASS	intron_variant	MODIFIER	NFATC1	483925	transcript	XM_005615287.3	protein_coding	10	c.2665+5157G>A
1	1046683	C	T	PASS	intron_variant	MODIFIER	NFATC1	483925	transcript	XM_014120434.1	protein_coding	10	c.2626+5157G>A
1	1046683	C	T	PASS	intron_variant	MODIFIER	NFATC1	483925	transcript	XM_005615289.3	protein_coding	9	c.2469+5464G>A
1	1289461	T	A	PASS	intron_variant	MODIFIER	ATP9B	483926	transcript	XM_014120554.2	protein_coding	7	c.776-5764A>T
1	1289461	T	A	PASS	intron_variant	MODIFIER	ATP9B	483926	transcript	XM_022408728.1	protein_coding	4	c.233-5764A>T
1	1289461	T	A	PASS	intron_variant	MODIFIER	ATP9B	483926	transcript	XM_014120585.2	protein_coding	7	c.623-5764A>T
1	1289461	T	A	PASS	intron_variant	MODIFIER	ATP9B	483926	transcript	XM_014120564.2	protein_coding	5	c.665-5764A>T
1	1289461	T	A	PASS	intron_variant	MODIFIER	ATP9B	483926	transcript	XM_014120608.2	protein_coding	7	c.776-5764A>T
1	1289461	T	A	PASS	intron_variant	MODIFIER	ATP9B	483926	transcript	XM_022408644.1	protein_coding	7	c.776-5764A>T
1	1289461	T	A	PASS	intron_variant	MODIFIER	ATP9B	483926	transcript	XM_022408616.1	protein_coding	7	c.776-5764A>T
1	2755019	G	A	PASS	intron_variant	MODIFIER	LOC106559928	106559928	transcript	XR_002618847.1	pseudogene	4	n.1472+709C>T
1	2755019	G	A	PASS	intron_variant	MODIFIER	LOC106559928	106559928	transcript	XR_001318099.2	pseudogene	2	n.1209-4425C>T
1	2755019	G	A	PASS	intron_variant	MODIFIER	LOC106559928	106559928	transcript	XR_002618899.1	pseudogene	2	n.1326-4398C>T
1	2755019	G	A	PASS	intron_variant	MODIFIER	LOC106559928	106559928	transcript	XR_002618890.1	pseudogene	3	n.1398+709C>T
1	2755019	G	A	PASS	intron_variant	MODIFIER	LOC106559928	106559928	transcript	XR_002618873.1	pseudogene	4	n.1472+709C>T
1	2793883	G	A	GATKstd	intergenic_region	MODIFIER	LOC106559928-MBP	106559928-476160	intergenic_region	106559928-476160		-1	n.2793883G>A
1	2891109	C	T	PASS	intron_variant	MODIFIER	MBP	476160	transcript	XM_005615296.2	protein_coding	2	c.136+7303C>T
1	2891109	C	T	PASS	intron_variant	MODIFIER	MBP	476160	transcript	XM_022409534.1	protein_coding	4	c.-4166-3742C>T
1	2891109	C	T	PASS	intron_variant	MODIFIER	MBP	476160	transcript	XM_005615298.3	protein_coding	2	c.136+7303C>T
1	2891109	C	T	PASS	intron_variant	MODIFIER	MBP	476160	transcript	XM_005615297.2	protein_coding	2	c.136+7303C>T
1	2891109	C	T	PASS	intron_variant	MODIFIER	MBP	476160	transcript	XM_533367.4	protein_coding	2	c.136+7303C>T
1	2891109	C	T	PASS	intron_variant	MODIFIER	MBP	476160	transcript	XM_022409563.1	protein_coding	2	c.-4166-3742C>T
1	2891109	C	T	PASS	intron_variant	MODIFIER	MBP	476160	transcript	XM_022409601.1	protein_coding	3	c.-4166-3742C>T
1	2891109	C	T	PASS	intron_variant	MODIFIER	MBP	476160	transcript	XM_022409626.1	protein_coding	1	c.-4167+1701C>T
1	2953969	C	G	PASS	downstream_gene_variant	MODIFIER	MBP	476160	transcript	XM_005615296.2	protein_coding	-1	c.*2881C>G
1	2953969	C	G	PASS	downstream_gene_variant	MODIFIER	MBP	476160	transcript	XM_005615298.3	protein_coding	-1	c.*2881C>G
1	2953969	C	G	PASS	downstream_gene_variant	MODIFIER	MBP	476160	transcript	XM_005615297.2	protein_coding	-1	c.*2881C>G
1	2953969	C	G	PASS	downstream_gene_variant	MODIFIER	MBP	476160	transcript	XM_533367.4	protein_coding	-1	c.*2881C>G
1	2953969	C	G	PASS	intergenic_region	MODIFIER	MBP-ZNF236	476160-483929	intergenic_region	476160-483929		-1	n.2953969C>G
1	2966415	T	G	PASS	intron_variant	MODIFIER	ZNF236	483929	transcript	XM_022409758.1	protein_coding	30	c.5091+157A>C
1	2966415	T	G	PASS	intron_variant	MODIFIER	ZNF236	483929	transcript	XM_022409803.1	protein_coding	29	c.5091+157A>C
1	2966415	T	G	PASS	intron_variant	MODIFIER	ZNF236	483929	transcript	XM_014120872.2	protein_coding	30	c.5091+157A>C
1	2966415	T	G	PASS	intron_variant	MODIFIER	ZNF236	483929	transcript	XM_022409782.1	protein_coding	29	c.5091+157A>C
1	3550239	T	C	QD2	intergenic_region	MODIFIER	LOC102157008-LOC111092546	102157008-111092546	intergenic_region	102157008-111092546		-1	n.3550239T>C
1	3550244	A	C	QD2	intergenic_region	MODIFIER	LOC102157008-LOC111092546	102157008-111092546	intergenic_region	102157008-111092546		-1	n.3550244A>C
1	3550251	T	G	QD2	intergenic_region	MODIFIER	LOC102157008-LOC111092546	102157008-111092546	intergenic_region	102157008-111092546		-1	n.3550251T>G
1	3721603	G	A	PASS	intergenic_region	MODIFIER	LOC102157008-LOC111092546	102157008-111092546	intergenic_region	102157008-111092546		-1	n.3721603G>A
1	3968342	A	G	PASS	intergenic_region	MODIFIER	LOC102157008-LOC111092546	102157008-111092546	intergenic_region	102157008-111092546		-1	n.3968342A>G
1	4727407	A	ATTTTTTTTTTTTTTTTTTTTTTT	PASS	intron_variant	MODIFIER	ZNF407	476164	transcript	XM_533370.6	protein_coding	3	c.4803-29108_4803-29107insAAAAAAAAAAAAAAAAAAAAAAA
1	4727407	A	ATTTTTTTTTTTTTTTTTTTTTTT	PASS	intron_variant	MODIFIER	ZNF407	476164	transcript	XM_005615309.3	protein_coding	3	c.4803-29108_4803-29107insAAAAAAAAAAAAAAAAAAAAAAA
1	4727407	A	ATTTTTTTTTTTTTTTTTTTTTTT	PASS	intron_variant	MODIFIER	ZNF407	476164	transcript	XM_022410612.1	protein_coding	3	c.4803-29108_4803-29107insAAAAAAAAAAAAAAAAAAAAAAA
1	4727407	A	ATTTTTTTTTTTTTTTTTTTTTTT	PASS	intron_variant	MODIFIER	ZNF407	476164	transcript	XM_005615311.3	protein_coding	3	c.4803-29108_4803-29107insAAAAAAAAAAAAAAAAAAAAAAA
1	4727407	A	ATTTTTTTTTTTTTTTTTTTTTTT	PASS	intron_variant	MODIFIER	ZNF407	476164	transcript	XM_022410708.1	protein_coding	3	c.4803-29108_4803-29107insAAAAAAAAAAAAAAAAAAAAAAA
1	4727407	A	ATTTTTTTTTTTTTTTTTTTTTTT	PASS	intron_variant	MODIFIER	ZNF407	476164	transcript	XM_022410737.1	protein_coding	3	c.4803-29108_4803-29107insAAAAAAAAAAAAAAAAAAAAAAA
1	4727407	A	ATTTTTTTTTTTTTTTTTTTTTTT	PASS	intron_variant	MODIFIER	ZNF407	476164	transcript	XM_005615312.3	protein_coding	3	c.4803-29108_4803-29107insAAAAAAAAAAAAAAAAAAAAAAA
1	4727411	A	ATTTTTAT	PASS	intron_variant	MODIFIER	ZNF407	476164	transcript	XM_533370.6	protein_coding	3	c.4803-29112_4803-29111insATAAAAA
1	4727411	A	ATTTTTAT	PASS	intron_variant	MODIFIER	ZNF407	476164	transcript	XM_005615309.3	protein_coding	3	c.4803-29112_4803-29111insATAAAAA
1	4727411	A	ATTTTTAT	PASS	intron_variant	MODIFIER	ZNF407	476164	transcript	XM_022410612.1	protein_coding	3	c.4803-29112_4803-29111insATAAAAA
1	4727411	A	ATTTTTAT	PASS	intron_variant	MODIFIER	ZNF407	476164	transcript	XM_005615311.3	protein_coding	3	c.4803-29112_4803-29111insATAAAAA
1	4727411	A	ATTTTTAT	PASS	intron_variant	MODIFIER	ZNF407	476164	transcript	XM_022410708.1	protein_coding	3	c.4803-29112_4803-29111insATAAAAA
1	4727411	A	ATTTTTAT	PASS	intron_variant	MODIFIER	ZNF407	476164	transcript	XM_022410737.1	protein_coding	3	c.4803-29112_4803-29111insATAAAAA
1	4727411	A	ATTTTTAT	PASS	intron_variant	MODIFIER	ZNF407	476164	transcript	XM_005615312.3	protein_coding	3	c.4803-29112_4803-29111insATAAAAA
1	4868604	A	G	PASS	upstream_gene_variant	MODIFIER	LOC111092743	111092743	transcript	XR_002619986.1	pseudogene	-1	n.-891A>G
1	4868604	A	G	PASS	intron_variant	MODIFIER	ZNF407	476164	transcript	XM_533370.6	protein_coding	1	c.-57+531T>C
1	4868604	A	G	PASS	intron_variant	MODIFIER	LOC111092736	111092736	transcript	XR_002619968.1	pseudogene	1	n.248+136A>G
1	4868604	A	G	PASS	intron_variant	MODIFIER	ZNF407	476164	transcript	XM_005615309.3	protein_coding	1	c.-57+531T>C
1	4868604	A	G	PASS	intron_variant	MODIFIER	ZNF407	476164	transcript	XM_022410612.1	protein_coding	1	c.-57+531T>C
1	4868604	A	G	PASS	intron_variant	MODIFIER	ZNF407	476164	transcript	XM_005615311.3	protein_coding	1	c.-57+531T>C
1	4868604	A	G	PASS	intron_variant	MODIFIER	ZNF407	476164	transcript	XM_022410708.1	protein_coding	1	c.-57+531T>C
1	4868604	A	G	PASS	intron_variant	MODIFIER	ZNF407	476164	transcript	XM_022410737.1	protein_coding	1	c.-57+531T>C
1	4868604	A	G	PASS	intron_variant	MODIFIER	ZNF407	476164	transcript	XM_005615312.3	protein_coding	1	c.-57+531T>C
1	5297391	T	C	PASS	intergenic_region	MODIFIER	FBXO15-LOC111092948	100685224-111092948	intergenic_region	100685224-111092948		-1	n.5297391T>C
1	6388632	T	A	GATKstd	downstream_gene_variant	MODIFIER	CBLN2	483936	transcript	XM_541056.6	protein_coding	-1	c.*6608T>A
1	6388632	T	A	GATKstd	intergenic_region	MODIFIER	CBLN2-LOC100856140	483936-100856140	intergenic_region	483936-100856140		-1	n.6388632T>A
1	6404419	G	GAAAGTCTGAACCAGACTTTT	PASS	intergenic_region	MODIFIER	CBLN2-LOC100856140	483936-100856140	intergenic_region	483936-100856140		-1	n.6404419_6404420insAAAGTCTGAACCAGACTTTT
1	6404421	A	AAAGATGAGTCTCAGGTGCGCCTGGGTAGCTCAGTGTGTTAAGT	PASS	intergenic_region	MODIFIER	CBLN2-LOC100856140	483936-100856140	intergenic_region	483936-100856140		-1	n.6404421_6404422insAAGATGAGTCTCAGGTGCGCCTGGGTAGCTCAGTGTGTTAAGT
1	6430188	A	G	GATKstd	intergenic_region	MODIFIER	CBLN2-LOC100856140	483936-100856140	intergenic_region	483936-100856140		-1	n.6430188A>G
1	6450734	C	G	PASS	intergenic_region	MODIFIER	CBLN2-LOC100856140	483936-100856140	intergenic_region	483936-100856140		-1	n.6450734C>G
1	6458096	G	A	GATKstd	intergenic_region	MODIFIER	CBLN2-LOC100856140	483936-100856140	intergenic_region	483936-100856140		-1	n.6458096G>A
1	6558651	C	T	GATKstd	intergenic_region	MODIFIER	CBLN2-LOC100856140	483936-100856140	intergenic_region	483936-100856140		-1	n.6558651C>T
1	6563356	C	T	GATKstd	intergenic_region	MODIFIER	CBLN2-LOC100856140	483936-100856140	intergenic_region	483936-100856140		-1	n.6563356C>T
1	6566293	C	A	GATKstd	intergenic_region	MODIFIER	CBLN2-LOC100856140	483936-100856140	intergenic_region	483936-100856140		-1	n.6566293C>A
1	6570418	A	T	GATKstd	intergenic_region	MODIFIER	CBLN2-LOC100856140	483936-100856140	intergenic_region	483936-100856140		-1	n.6570418A>T
1	6570963	A	C	PASS	intergenic_region	MODIFIER	CBLN2-LOC100856140	483936-100856140	intergenic_region	483936-100856140		-1	n.6570963A>C
1	6602741	G	A	PASS	intergenic_region	MODIFIER	CBLN2-LOC100856140	483936-100856140	intergenic_region	483936-100856140		-1	n.6602741G>A
1	6610905	G	GAA	PASS	intergenic_region	MODIFIER	CBLN2-LOC100856140	483936-100856140	intergenic_region	483936-100856140		-1	n.6610905_6610906insAA
1	6629657	C	T	GATKstd	intergenic_region	MODIFIER	CBLN2-LOC100856140	483936-100856140	intergenic_region	483936-100856140		-1	n.6629657C>T
1	6643826	A	T	GATKstd	intergenic_region	MODIFIER	CBLN2-LOC100856140	483936-100856140	intergenic_region	483936-100856140		-1	n.6643826A>T
1	6696419	A	T	GATKstd	intron_variant	MODIFIER	LOC100856140	100856140	transcript	100856140	pseudogene	4	n.438+4324T>A
1	6746755	A	G	GATKstd	intergenic_region	MODIFIER	LOC100856140-LOC100685678	100856140-100685678	intergenic_region	100856140-100685678		-1	n.6746755A>G
1	6749944	AG	A	PASS	intergenic_region	MODIFIER	LOC100856140-LOC100685678	100856140-100685678	intergenic_region	100856140-100685678		-1	n.6749945delG
1	6757473	C	T	GATKstd	intergenic_region	MODIFIER	LOC100856140-LOC100685678	100856140-100685678	intergenic_region	100856140-100685678		-1	n.6757473C>T
1	6777773	G	A	PASS	intergenic_region	MODIFIER	LOC100856140-LOC100685678	100856140-100685678	intergenic_region	100856140-100685678		-1	n.6777773G>A
1	6791574	T	A	GATKstd	intergenic_region	MODIFIER	LOC100856140-LOC100685678	100856140-100685678	intergenic_region	100856140-100685678		-1	n.6791574T>A
1	6832911	TATTTATTC	T	PASS	intergenic_region	MODIFIER	LOC100856140-LOC100685678	100856140-100685678	intergenic_region	100856140-100685678		-1	n.6832912_6832919delATTTATTC
1	6846669	T	C	PASS	upstream_gene_variant	MODIFIER	LOC100685678	100685678	transcript	100685678	pseudogene	-1	n.-2266A>G
1	6846669	T	C	PASS	intergenic_region	MODIFIER	LOC100685678-LOC100685755	100685678-100685755	intergenic_region	100685678-100685755		-1	n.6846669T>C
1	6850458	T	TCTATATAGATATTTGTTTTTTTTTTTTTTTTTTTTTTTTTTTTGGGG	PASS	intergenic_region	MODIFIER	LOC100685678-LOC100685755	100685678-100685755	intergenic_region	100685678-100685755		-1	n.6850458_6850459insCTATATAGATATTTGTTTTTTTTTTTTTTTTTTTTTTTTTTTTGGGG
1	6874954	A	G	PASS	upstream_gene_variant	MODIFIER	LOC100685755	100685755	transcript	100685755	pseudogene	-1	n.-1701T>C
1	6874954	A	G	PASS	intergenic_region	MODIFIER	LOC100685755-LOC111090553	100685755-111090553	intergenic_region	100685755-111090553		-1	n.6874954A>G
1	6879225	C	T	GATKstd	intergenic_region	MODIFIER	LOC100685755-LOC111090553	100685755-111090553	intergenic_region	100685755-111090553		-1	n.6879225C>T
1	6881438	T	C	GATKstd	intergenic_region	MODIFIER	LOC100685755-LOC111090553	100685755-111090553	intergenic_region	100685755-111090553		-1	n.6881438T>C
1	6893132	C	T	GATKstd	intergenic_region	MODIFIER	LOC100685755-LOC111090553	100685755-111090553	intergenic_region	100685755-111090553		-1	n.6893132C>T
1	6898664	C	T	GATKstd	intergenic_region	MODIFIER	LOC100685755-LOC111090553	100685755-111090553	intergenic_region	100685755-111090553		-1	n.6898664C>T
1	6899507	C	CAGAAAGAAAGAAAGAAAGAAAGAAAGAAAGAAAGAA	PASS	intergenic_region	MODIFIER	LOC100685755-LOC111090553	100685755-111090553	intergenic_region	100685755-111090553		-1	n.6899507_6899508insAGAAAGAAAGAAAGAAAGAAAGAAAGAAAGAAAGAA
1	6916362	C	A	PASS	intergenic_region	MODIFIER	LOC100685755-LOC111090553	100685755-111090553	intergenic_region	100685755-111090553		-1	n.6916362C>A
1	6922591	T	C	GATKstd	intergenic_region	MODIFIER	LOC100685755-LOC111090553	100685755-111090553	intergenic_region	100685755-111090553		-1	n.6922591T>C
1	6938418	GC	G	PASS	intergenic_region	MODIFIER	LOC100685755-LOC111090553	100685755-111090553	intergenic_region	100685755-111090553		-1	n.6938419delC
1	6961545	G	C	GATKstd	intron_variant	MODIFIER	LOC111090553	111090553	transcript	111090553	pseudogene	1	n.213+195G>C
1	7010437	G	A	GATKstd	intergenic_region	MODIFIER	LOC111090553-LOC111090576	111090553-111090576	intergenic_region	111090553-111090576		-1	n.7010437G>A
1	7017240	AG	A	PASS	intergenic_region	MODIFIER	LOC111090553-LOC111090576	111090553-111090576	intergenic_region	111090553-111090576		-1	n.7017241delG
1	7079003	A	G	GATKstd	intergenic_region	MODIFIER	LOC111090553-LOC111090576	111090553-111090576	intergenic_region	111090553-111090576		-1	n.7079003A>G
1	7080613	TATGA	T	PASS	intergenic_region	MODIFIER	LOC111090553-LOC111090576	111090553-111090576	intergenic_region	111090553-111090576		-1	n.7080614_7080617delATGA
1	7101067	G	T	GATKstd	intron_variant	MODIFIER	LOC111090576	111090576	transcript	XR_002615209.1	pseudogene	1	n.232+2383G>T
1	7101067	G	T	GATKstd	intron_variant	MODIFIER	LOC111090576	111090576	transcript	XR_002615214.1	pseudogene	1	n.233+2383G>T
1	7167520	C	A	GATKstd	intergenic_region	MODIFIER	LOC111090576-LOC111090579	111090576-111090579	intergenic_region	111090576-111090579		-1	n.7167520C>A
1	7172850	C	T	GATKstd	intergenic_region	MODIFIER	LOC111090576-LOC111090579	111090576-111090579	intergenic_region	111090576-111090579		-1	n.7172850C>T
1	7184875	A	G	PASS	intergenic_region	MODIFIER	LOC111090576-LOC111090579	111090576-111090579	intergenic_region	111090576-111090579		-1	n.7184875A>G
1	7260888	G	T	GATKstd	intergenic_region	MODIFIER	LOC111090579-LOC100685067	111090579-100685067	intergenic_region	111090579-100685067		-1	n.7260888G>T
1	7262979	T	C	GATKstd	intergenic_region	MODIFIER	LOC111090579-LOC100685067	111090579-100685067	intergenic_region	111090579-100685067		-1	n.7262979T>C
1	7286410	C	T	GATKstd	intergenic_region	MODIFIER	LOC111090579-LOC100685067	111090579-100685067	intergenic_region	111090579-100685067		-1	n.7286410C>T
1	7317086	C	T	GATKstd	intergenic_region	MODIFIER	LOC100685067-LOC111090580	100685067-111090580	intergenic_region	100685067-111090580		-1	n.7317086C>T
1	7381848	C	G	GATKstd	intergenic_region	MODIFIER	LOC100685067-LOC111090580	100685067-111090580	intergenic_region	100685067-111090580		-1	n.7381848C>G
1	7388979	A	C	GATKstd	intergenic_region	MODIFIER	LOC100685067-LOC111090580	100685067-111090580	intergenic_region	100685067-111090580		-1	n.7388979A>C
1	7410660	G	A	GATKstd	intergenic_region	MODIFIER	LOC100685067-LOC111090580	100685067-111090580	intergenic_region	100685067-111090580		-1	n.7410660G>A
1	7411389	G	A	GATKstd	intergenic_region	MODIFIER	LOC100685067-LOC111090580	100685067-111090580	intergenic_region	100685067-111090580		-1	n.7411389G>A
1	7414190	G	A	GATKstd	intergenic_region	MODIFIER	LOC100685067-LOC111090580	100685067-111090580	intergenic_region	100685067-111090580		-1	n.7414190G>A
1	7425770	G	T	GATKstd	intergenic_region	MODIFIER	LOC100685067-LOC111090580	100685067-111090580	intergenic_region	100685067-111090580		-1	n.7425770G>T
1	7448131	A	T	GATKstd	intergenic_region	MODIFIER	LOC100685067-LOC111090580	100685067-111090580	intergenic_region	100685067-111090580		-1	n.7448131A>T
1	7476913	C	T	GATKstd	intergenic_region	MODIFIER	LOC100685067-LOC111090580	100685067-111090580	intergenic_region	100685067-111090580		-1	n.7476913C>T
1	7522604	C	T	GATKstd	intergenic_region	MODIFIER	LOC100685067-LOC111090580	100685067-111090580	intergenic_region	100685067-111090580		-1	n.7522604C>T
1	7531485	C	G	GATKstd	intergenic_region	MODIFIER	LOC100685067-LOC111090580	100685067-111090580	intergenic_region	100685067-111090580		-1	n.7531485C>G
1	7550291	TGA	T	PASS	intergenic_region	MODIFIER	LOC100685067-LOC111090580	100685067-111090580	intergenic_region	100685067-111090580		-1	n.7550292_7550293delGA
1	7577018	C	T	GATKstd	intergenic_region	MODIFIER	LOC100685067-LOC111090580	100685067-111090580	intergenic_region	100685067-111090580		-1	n.7577018C>T
1	7584325	T	C	GATKstd	intergenic_region	MODIFIER	LOC100685067-LOC111090580	100685067-111090580	intergenic_region	100685067-111090580		-1	n.7584325T>C
1	7611217	T	G	PASS	intergenic_region	MODIFIER	LOC100685067-LOC111090580	100685067-111090580	intergenic_region	100685067-111090580		-1	n.7611217T>G
1	7620180	T	G	GATKstd	intergenic_region	MODIFIER	LOC100685067-LOC111090580	100685067-111090580	intergenic_region	100685067-111090580		-1	n.7620180T>G
1	7639954	A	G	GATKstd	intergenic_region	MODIFIER	LOC100685067-LOC111090580	100685067-111090580	intergenic_region	100685067-111090580		-1	n.7639954A>G
1	7652278	A	T	GATKstd	intergenic_region	MODIFIER	LOC100685067-LOC111090580	100685067-111090580	intergenic_region	100685067-111090580		-1	n.7652278A>T
1	7654963	T	C	GATKstd	intergenic_region	MODIFIER	LOC100685067-LOC111090580	100685067-111090580	intergenic_region	100685067-111090580		-1	n.7654963T>C
1	7660225	C	T	GATKstd	intergenic_region	MODIFIER	LOC100685067-LOC111090580	100685067-111090580	intergenic_region	100685067-111090580		-1	n.7660225C>T
1	7665012	A	G	GATKstd	intergenic_region	MODIFIER	LOC100685067-LOC111090580	100685067-111090580	intergenic_region	100685067-111090580		-1	n.7665012A>G
1	7678004	G	A	GATKstd	intergenic_region	MODIFIER	LOC100685067-LOC111090580	100685067-111090580	intergenic_region	100685067-111090580		-1	n.7678004G>A
1	7773794	G	T	GATKstd	intron_variant	MODIFIER	LOC102152669	102152669	transcript	XR_291194.3	pseudogene	2	n.668+6053G>T
1	7773794	G	T	GATKstd	intron_variant	MODIFIER	LOC102152669	102152669	transcript	XR_002621090.1	pseudogene	2	n.668+6053G>T
1	7773794	G	T	GATKstd	intron_variant	MODIFIER	LOC102152669	102152669	transcript	XR_002621065.1	pseudogene	2	n.668+6053G>T
1	7778360	TCCTGTC	T	PASS	intron_variant	MODIFIER	LOC102152669	102152669	transcript	XR_291194.3	pseudogene	2	n.669-6633_669-6628delCCTGTC
1	7778360	TCCTGTC	T	PASS	intron_variant	MODIFIER	LOC102152669	102152669	transcript	XR_002621090.1	pseudogene	2	n.669-6633_669-6628delCCTGTC
1	7778360	TCCTGTC	T	PASS	intron_variant	MODIFIER	LOC102152669	102152669	transcript	XR_002621065.1	pseudogene	2	n.669-6633_669-6628delCCTGTC
1	7778578	C	A	GATKstd	intron_variant	MODIFIER	LOC102152669	102152669	transcript	XR_291194.3	pseudogene	2	n.669-6416C>A
1	7778578	C	A	GATKstd	intron_variant	MODIFIER	LOC102152669	102152669	transcript	XR_002621090.1	pseudogene	2	n.669-6416C>A
1	7778578	C	A	GATKstd	intron_variant	MODIFIER	LOC102152669	102152669	transcript	XR_002621065.1	pseudogene	2	n.669-6416C>A
1	7790226	A	T	GATKstd	downstream_gene_variant	MODIFIER	LOC102152669	102152669	transcript	XR_291194.3	pseudogene	-1	n.*1641A>T
1	7790226	A	T	GATKstd	intron_variant	MODIFIER	LOC102152669	102152669	transcript	XR_002621090.1	pseudogene	4	n.984-2095A>T
1	7790226	A	T	GATKstd	intron_variant	MODIFIER	LOC102152669	102152669	transcript	XR_002621065.1	pseudogene	4	n.984-2095A>T
1	7791310	C	T	GATKstd	downstream_gene_variant	MODIFIER	LOC102152669	102152669	transcript	XR_291194.3	pseudogene	-1	n.*2725C>T
1	7791310	C	T	GATKstd	intron_variant	MODIFIER	LOC102152669	102152669	transcript	XR_002621090.1	pseudogene	4	n.984-1011C>T
1	7791310	C	T	GATKstd	intron_variant	MODIFIER	LOC102152669	102152669	transcript	XR_002621065.1	pseudogene	4	n.984-1011C>T
1	7857945	C	T	GATKstd	downstream_gene_variant	MODIFIER	LOC111093237	111093237	transcript	XR_002621135.1	pseudogene	-1	n.*2784C>T
1	7857945	C	T	GATKstd	downstream_gene_variant	MODIFIER	LOC111093237	111093237	transcript	XR_002621141.1	pseudogene	-1	n.*2579C>T
1	7857945	C	T	GATKstd	downstream_gene_variant	MODIFIER	LOC111093237	111093237	transcript	XR_002621158.1	pseudogene	-1	n.*2784C>T
1	7857945	C	T	GATKstd	intergenic_region	MODIFIER	LOC111093237-LOC106559414	111093237-106559414	intergenic_region	111093237-106559414		-1	n.7857945C>T
1	7872471	G	GAGAGAGAGAGAC	PASS	intergenic_region	MODIFIER	LOC111093237-LOC106559414	111093237-106559414	intergenic_region	111093237-106559414		-1	n.7872471_7872472insAGAGAGAGAGAC
1	7909189	A	G	GATKstd	intergenic_region	MODIFIER	LOC100686010-LOC102152482	100686010-102152482	intergenic_region	100686010-102152482		-1	n.7909189A>G
1	7976054	G	C	GATKstd	intron_variant	MODIFIER	LOC102152782	102152782	transcript	XR_291197.3	pseudogene	8	n.4070+464C>G
1	7976054	G	C	GATKstd	intron_variant	MODIFIER	LOC102152782	102152782	transcript	XR_002621165.1	pseudogene	9	n.3445+464C>G
1	7976596	C	A	GATKstd	non_coding_transcript_exon_variant	MODIFIER	LOC102152782	102152782	transcript	XR_291197.3	pseudogene	8	n.3992G>T
1	7976596	C	A	GATKstd	non_coding_transcript_exon_variant	MODIFIER	LOC102152782	102152782	transcript	XR_002621165.1	pseudogene	9	n.3367G>T
1	8003436	C	T	GATKstd	intron_variant	MODIFIER	LOC102152782	102152782	transcript	XR_291197.3	pseudogene	2	n.1687-1678G>A
1	8003436	C	T	GATKstd	intron_variant	MODIFIER	LOC102152782	102152782	transcript	XR_002621165.1	pseudogene	2	n.1778-1678G>A
1	8032179	A	G	GATKstd	intergenic_region	MODIFIER	LOC102152782-LOC100856283	102152782-100856283	intergenic_region	102152782-100856283		-1	n.8032179A>G
1	8057807	CG	C	PASS	intergenic_region	MODIFIER	LOC102152782-LOC100856283	102152782-100856283	intergenic_region	102152782-100856283		-1	n.8057808delG
1	8066694	T	TA	PASS	intergenic_region	MODIFIER	LOC102152782-LOC100856283	102152782-100856283	intergenic_region	102152782-100856283		-1	n.8066694_8066695insA
1	8082096	T	C	GATKstd	3_prime_UTR_variant	MODIFIER	SOCS6	100856303	transcript	XM_014122433.2	protein_coding	5	c.*293A>G
1	8082096	T	C	GATKstd	3_prime_UTR_variant	MODIFIER	SOCS6	100856303	transcript	XM_014122454.2	protein_coding	3	c.*293A>G
1	8082096	T	C	GATKstd	3_prime_UTR_variant	MODIFIER	SOCS6	100856303	transcript	XM_014122467.2	protein_coding	4	c.*293A>G
1	8082096	T	C	GATKstd	3_prime_UTR_variant	MODIFIER	SOCS6	100856303	transcript	XM_022412609.1	protein_coding	5	c.*293A>G
1	8082096	T	C	GATKstd	3_prime_UTR_variant	MODIFIER	SOCS6	100856303	transcript	XM_014122443.2	protein_coding	5	c.*293A>G
1	8082096	T	C	GATKstd	3_prime_UTR_variant	MODIFIER	SOCS6	100856303	transcript	XM_014122488.2	protein_coding	4	c.*293A>G
1	8082096	T	C	GATKstd	downstream_gene_variant	MODIFIER	LOC100856283	100856283	transcript	100856283	pseudogene	-1	n.*4644T>C
1	8104692	C	T	GATKstd	intron_variant	MODIFIER	SOCS6	100856303	transcript	XM_014122433.2	protein_coding	3	c.-421+6883G>A
1	8104692	C	T	GATKstd	intron_variant	MODIFIER	SOCS6	100856303	transcript	XM_014122454.2	protein_coding	2	c.-126+6883G>A
1	8104692	C	T	GATKstd	intron_variant	MODIFIER	SOCS6	100856303	transcript	XM_014122467.2	protein_coding	2	c.-343+6883G>A
1	8104692	C	T	GATKstd	intron_variant	MODIFIER	SOCS6	100856303	transcript	XM_022412609.1	protein_coding	3	c.-421+6883G>A
1	8104692	C	T	GATKstd	intron_variant	MODIFIER	SOCS6	100856303	transcript	XM_014122443.2	protein_coding	3	c.-421+6883G>A
1	8104692	C	T	GATKstd	intron_variant	MODIFIER	SOCS6	100856303	transcript	XM_014122488.2	protein_coding	2	c.-421+6883G>A
1	8124462	GGT	G	PASS	intergenic_region	MODIFIER	SOCS6-LOC100683962	100856303-100683962	intergenic_region	100856303-100683962		-1	n.8124463_8124464delGT
1	8138947	C	T	GATKstd	intergenic_region	MODIFIER	SOCS6-LOC100683962	100856303-100683962	intergenic_region	100856303-100683962		-1	n.8138947C>T
1	8140719	CA	C	PASS	intergenic_region	MODIFIER	SOCS6-LOC100683962	100856303-100683962	intergenic_region	100856303-100683962		-1	n.8140720delA
1	8147616	G	A	PASS	intergenic_region	MODIFIER	SOCS6-LOC100683962	100856303-100683962	intergenic_region	100856303-100683962		-1	n.8147616G>A
1	8160435	T	A	PASS	intergenic_region	MODIFIER	SOCS6-LOC100683962	100856303-100683962	intergenic_region	100856303-100683962		-1	n.8160435T>A
1	8160603	T	C	PASS	intergenic_region	MODIFIER	SOCS6-LOC100683962	100856303-100683962	intergenic_region	100856303-100683962		-1	n.8160603T>C
1	8161273	G	A	GATKstd	intergenic_region	MODIFIER	SOCS6-LOC100683962	100856303-100683962	intergenic_region	100856303-100683962		-1	n.8161273G>A
1	8242131	G	C	PASS	intron_variant	MODIFIER	RTTN	483940	transcript	XM_022412840.1	protein_coding	26	c.3537+662G>C
1	8242131	G	C	PASS	intron_variant	MODIFIER	RTTN	483940	transcript	XM_022413025.1	protein_coding	26	c.3537+662G>C
1	8242131	G	C	PASS	intron_variant	MODIFIER	RTTN	483940	transcript	XM_022413050.1	protein_coding	26	c.3537+662G>C
1	8242131	G	C	PASS	intron_variant	MODIFIER	RTTN	483940	transcript	XR_002621521.1	pseudogene	26	n.3823+662G>C
1	8242131	G	C	PASS	intron_variant	MODIFIER	RTTN	483940	transcript	XR_002621504.1	pseudogene	26	n.3822+662G>C
1	8242131	G	C	PASS	intron_variant	MODIFIER	RTTN	483940	transcript	XR_002621514.1	pseudogene	26	n.3822+662G>C
1	8242131	G	C	PASS	intron_variant	MODIFIER	RTTN	483940	transcript	XM_022412899.1	protein_coding	25	c.3468+662G>C
1	8242131	G	C	PASS	intron_variant	MODIFIER	RTTN	483940	transcript	XM_022412914.1	protein_coding	25	c.3135+662G>C
1	8242131	G	C	PASS	intron_variant	MODIFIER	RTTN	483940	transcript	XM_005615328.3	protein_coding	26	c.3537+662G>C
1	8242131	G	C	PASS	intron_variant	MODIFIER	RTTN	483940	transcript	XM_022412950.1	protein_coding	23	c.2892+662G>C
1	8242131	G	C	PASS	intron_variant	MODIFIER	RTTN	483940	transcript	XM_022413069.1	protein_coding	17	c.2211+662G>C
1	8263171	A	T	PASS	intron_variant	MODIFIER	RTTN	483940	transcript	XM_022412840.1	protein_coding	32	c.4380+4041A>T
1	8263171	A	T	PASS	intron_variant	MODIFIER	RTTN	483940	transcript	XM_022413025.1	protein_coding	32	c.4380+4041A>T
1	8263171	A	T	PASS	intron_variant	MODIFIER	RTTN	483940	transcript	XM_022413050.1	protein_coding	32	c.4380+4041A>T
1	8263171	A	T	PASS	intron_variant	MODIFIER	RTTN	483940	transcript	XR_002621521.1	pseudogene	32	n.4666+4041A>T
1	8263171	A	T	PASS	intron_variant	MODIFIER	RTTN	483940	transcript	XR_002621504.1	pseudogene	32	n.4665+4041A>T
1	8263171	A	T	PASS	intron_variant	MODIFIER	RTTN	483940	transcript	XR_002621514.1	pseudogene	32	n.4665+4041A>T
1	8263171	A	T	PASS	intron_variant	MODIFIER	RTTN	483940	transcript	XM_022412899.1	protein_coding	31	c.4311+4041A>T
1	8263171	A	T	PASS	intron_variant	MODIFIER	RTTN	483940	transcript	XM_022412914.1	protein_coding	31	c.3978+4041A>T
1	8263171	A	T	PASS	intron_variant	MODIFIER	RTTN	483940	transcript	XM_005615328.3	protein_coding	32	c.4380+4041A>T
1	8263171	A	T	PASS	intron_variant	MODIFIER	RTTN	483940	transcript	XM_022412950.1	protein_coding	29	c.3735+4041A>T
1	8263171	A	T	PASS	intron_variant	MODIFIER	RTTN	483940	transcript	XM_022413069.1	protein_coding	23	c.3054+4041A>T
1	8281500	T	C	PASS	intron_variant	MODIFIER	RTTN	483940	transcript	XM_022412840.1	protein_coding	34	c.4663-59T>C
1	8281500	T	C	PASS	intron_variant	MODIFIER	RTTN	483940	transcript	XM_022413025.1	protein_coding	34	c.4663-59T>C
1	8281500	T	C	PASS	intron_variant	MODIFIER	RTTN	483940	transcript	XM_022413050.1	protein_coding	34	c.4663-59T>C
1	8281500	T	C	PASS	intron_variant	MODIFIER	RTTN	483940	transcript	XR_002621521.1	pseudogene	34	n.4949-59T>C
1	8281500	T	C	PASS	intron_variant	MODIFIER	RTTN	483940	transcript	XR_002621504.1	pseudogene	34	n.4948-59T>C
1	8281500	T	C	PASS	intron_variant	MODIFIER	RTTN	483940	transcript	XR_002621514.1	pseudogene	34	n.4948-59T>C
1	8281500	T	C	PASS	intron_variant	MODIFIER	RTTN	483940	transcript	XM_022412899.1	protein_coding	33	c.4594-59T>C
1	8281500	T	C	PASS	intron_variant	MODIFIER	RTTN	483940	transcript	XM_022412914.1	protein_coding	33	c.4261-59T>C
1	8281500	T	C	PASS	intron_variant	MODIFIER	RTTN	483940	transcript	XM_005615328.3	protein_coding	34	c.4648-59T>C
1	8281500	T	C	PASS	intron_variant	MODIFIER	RTTN	483940	transcript	XM_022412950.1	protein_coding	31	c.4018-59T>C
1	8281500	T	C	PASS	intron_variant	MODIFIER	RTTN	483940	transcript	XM_022413069.1	protein_coding	25	c.3337-59T>C
1	8292442	G	T	PASS	intron_variant	MODIFIER	RTTN	483940	transcript	XM_022412840.1	protein_coding	38	c.5198-1132G>T
1	8292442	G	T	PASS	intron_variant	MODIFIER	RTTN	483940	transcript	XM_022413025.1	protein_coding	38	c.5198-1132G>T
1	8292442	G	T	PASS	intron_variant	MODIFIER	RTTN	483940	transcript	XM_022413050.1	protein_coding	38	c.5198-1132G>T
1	8292442	G	T	PASS	intron_variant	MODIFIER	RTTN	483940	transcript	XR_002621521.1	pseudogene	38	n.5484-1132G>T
1	8292442	G	T	PASS	intron_variant	MODIFIER	RTTN	483940	transcript	XR_002621504.1	pseudogene	38	n.5483-1132G>T
1	8292442	G	T	PASS	intron_variant	MODIFIER	RTTN	483940	transcript	XR_002621514.1	pseudogene	38	n.5483-1132G>T
1	8292442	G	T	PASS	intron_variant	MODIFIER	RTTN	483940	transcript	XM_022412899.1	protein_coding	37	c.5129-1132G>T
1	8292442	G	T	PASS	intron_variant	MODIFIER	RTTN	483940	transcript	XM_022412914.1	protein_coding	37	c.4796-1132G>T
1	8292442	G	T	PASS	intron_variant	MODIFIER	RTTN	483940	transcript	XM_005615328.3	protein_coding	38	c.5183-1132G>T
1	8292442	G	T	PASS	intron_variant	MODIFIER	RTTN	483940	transcript	XM_022412950.1	protein_coding	35	c.4553-1132G>T
1	8292442	G	T	PASS	intron_variant	MODIFIER	RTTN	483940	transcript	XM_022413069.1	protein_coding	29	c.3872-1132G>T
1	8335387	C	T	PASS	intergenic_region	MODIFIER	RTTN-CD226	483940-609196	intergenic_region	483940-609196		-1	n.8335387C>T
1	8343540	G	A	PASS	intergenic_region	MODIFIER	RTTN-CD226	483940-609196	intergenic_region	483940-609196		-1	n.8343540G>A
1	8389301	T	A	PASS	intron_variant	MODIFIER	CD226	609196	transcript	XM_005615331.3	protein_coding	3	c.425-21079T>A
1	8389301	T	A	PASS	intron_variant	MODIFIER	CD226	609196	transcript	XM_022413126.1	protein_coding	3	c.425-21079T>A
1	8389301	T	A	PASS	intron_variant	MODIFIER	CD226	609196	transcript	XM_022413174.1	protein_coding	3	c.386-21079T>A
1	8422196	A	G	PASS	intron_variant	MODIFIER	CD226	609196	transcript	XM_005615331.3	protein_coding	4	c.785-5678A>G
1	8422196	A	G	PASS	intron_variant	MODIFIER	CD226	609196	transcript	XM_022413126.1	protein_coding	4	c.773-5678A>G
1	8422196	A	G	PASS	intron_variant	MODIFIER	CD226	609196	transcript	XM_022413174.1	protein_coding	4	c.746-5678A>G
1	8471494	C	T	PASS	intron_variant	MODIFIER	DOK6	476173	transcript	XM_022404583.1	protein_coding	7	c.815-17453G>A
1	8518837	CTTCCT	C	PASS	intron_variant	MODIFIER	DOK6	476173	transcript	XM_022404583.1	protein_coding	7	c.814+3068_814+3072delAGGAA
1	8526016	TG	T	PASS	intron_variant	MODIFIER	DOK6	476173	transcript	XM_022404583.1	protein_coding	6	c.697-3990delC
1	8559247	T	TAGAGAGAG	PASS	intron_variant	MODIFIER	DOK6	476173	transcript	XM_022404583.1	protein_coding	5	c.558-24068_558-24067insCTCTCTCT
1	8605072	T	A	PASS	intron_variant	MODIFIER	DOK6	476173	transcript	XM_022404583.1	protein_coding	4	c.367+6047A>T
1	8679261	C	T	PASS	intron_variant	MODIFIER	DOK6	476173	transcript	XM_022404583.1	protein_coding	3	c.247+810G>A
1	8681715	G	GTGTGCC	PASS	intron_variant	MODIFIER	DOK6	476173	transcript	XM_022404583.1	protein_coding	2	c.133-1531_133-1530insGGCACA
1	8681716	A	T	PASS	intron_variant	MODIFIER	DOK6	476173	transcript	XM_022404583.1	protein_coding	2	c.133-1531T>A
1	8694380	T	A	PASS	intron_variant	MODIFIER	DOK6	476173	transcript	XM_022404583.1	protein_coding	2	c.132+12686A>T
1	8712809	C	CAAATAAACTCATTTGCTAAAAAAAAAAAAAAAAAAAAAAAAA	PASS	intergenic_region	MODIFIER	DOK6-CCDC102B	476173-483942	intergenic_region	476173-483942		-1	n.8712809_8712810insAAATAAACTCATTTGCTAAAAAAAAAAAAAAAAAAAAAAAAA
1	8811892	G	T	PASS	intergenic_region	MODIFIER	DOK6-CCDC102B	476173-483942	intergenic_region	476173-483942		-1	n.8811892G>T
1	8826513	A	T	PASS	intergenic_region	MODIFIER	DOK6-CCDC102B	476173-483942	intergenic_region	476173-483942		-1	n.8826513A>T
1	8944217	C	A	PASS	intergenic_region	MODIFIER	DOK6-CCDC102B	476173-483942	intergenic_region	476173-483942		-1	n.8944217C>A
1	8981149	C	CA	PASS	intergenic_region	MODIFIER	DOK6-CCDC102B	476173-483942	intergenic_region	476173-483942		-1	n.8981149_8981150insA
1	9112066	C	T	PASS	intergenic_region	MODIFIER	DOK6-CCDC102B	476173-483942	intergenic_region	476173-483942		-1	n.9112066C>T
1	9158440	GA	G	PASS	intergenic_region	MODIFIER	DOK6-CCDC102B	476173-483942	intergenic_region	476173-483942		-1	n.9158441delA
1	9185309	GTCT	G	PASS	intergenic_region	MODIFIER	DOK6-CCDC102B	476173-483942	intergenic_region	476173-483942		-1	n.9185310_9185312delTCT
1	9234876	C	A	PASS	intron_variant	MODIFIER	CCDC102B	483942	transcript	XM_014106322.2	protein_coding	6	c.1125+19716G>T
1	9234876	C	A	PASS	intron_variant	MODIFIER	CCDC102B	483942	transcript	XM_014106347.2	protein_coding	6	c.1125+19716G>T
1	9234876	C	A	PASS	intron_variant	MODIFIER	CCDC102B	483942	transcript	XM_022413331.1	protein_coding	6	c.1041+19716G>T
1	9234876	C	A	PASS	intron_variant	MODIFIER	CCDC102B	483942	transcript	XM_022413350.1	protein_coding	6	c.1041+19716G>T
1	9234876	C	A	PASS	intron_variant	MODIFIER	CCDC102B	483942	transcript	XM_022413287.1	protein_coding	5	c.1074+19716G>T
1	9234876	C	A	PASS	intron_variant	MODIFIER	CCDC102B	483942	transcript	XM_014106446.2	protein_coding	5	c.1041+19716G>T
1	9234876	C	A	PASS	intron_variant	MODIFIER	CCDC102B	483942	transcript	XM_014106432.2	protein_coding	5	c.1041+19716G>T
1	9243843	C	T	PASS	intron_variant	MODIFIER	CCDC102B	483942	transcript	XM_014106322.2	protein_coding	6	c.1125+10749G>A
1	9243843	C	T	PASS	intron_variant	MODIFIER	CCDC102B	483942	transcript	XM_014106347.2	protein_coding	6	c.1125+10749G>A
1	9243843	C	T	PASS	intron_variant	MODIFIER	CCDC102B	483942	transcript	XM_022413331.1	protein_coding	6	c.1041+10749G>A
1	9243843	C	T	PASS	intron_variant	MODIFIER	CCDC102B	483942	transcript	XM_022413350.1	protein_coding	6	c.1041+10749G>A
1	9243843	C	T	PASS	intron_variant	MODIFIER	CCDC102B	483942	transcript	XM_022413287.1	protein_coding	5	c.1074+10749G>A
1	9243843	C	T	PASS	intron_variant	MODIFIER	CCDC102B	483942	transcript	XM_014106446.2	protein_coding	5	c.1041+10749G>A
1	9243843	C	T	PASS	intron_variant	MODIFIER	CCDC102B	483942	transcript	XM_014106432.2	protein_coding	5	c.1041+10749G>A
1	9276251	A	T	GATKstd	upstream_gene_variant	MODIFIER	LOC102156226	102156226	transcript	XM_005615657.1	protein_coding	-1	c.-3967T>A
1	9276251	A	T	GATKstd	intron_variant	MODIFIER	CCDC102B	483942	transcript	XM_014106322.2	protein_coding	5	c.1008+12741T>A
1	9276251	A	T	GATKstd	intron_variant	MODIFIER	CCDC102B	483942	transcript	XM_014106347.2	protein_coding	5	c.1008+12741T>A
1	9276251	A	T	GATKstd	intron_variant	MODIFIER	CCDC102B	483942	transcript	XM_022413331.1	protein_coding	5	c.924+12741T>A
1	9276251	A	T	GATKstd	intron_variant	MODIFIER	CCDC102B	483942	transcript	XM_022413350.1	protein_coding	5	c.924+12741T>A
1	9276251	A	T	GATKstd	intron_variant	MODIFIER	CCDC102B	483942	transcript	XM_022413287.1	protein_coding	4	c.957+12741T>A
1	9276251	A	T	GATKstd	intron_variant	MODIFIER	CCDC102B	483942	transcript	XM_014106446.2	protein_coding	4	c.924+12741T>A
1	9276251	A	T	GATKstd	intron_variant	MODIFIER	CCDC102B	483942	transcript	XM_014106432.2	protein_coding	4	c.924+12741T>A
1	9605379	G	A	PASS	intergenic_region	MODIFIER	TMX3-LOC111090592	476176-111090592	intergenic_region	476176-111090592		-1	n.9605379G>A
1	9674444	T	C	PASS	intergenic_region	MODIFIER	TMX3-LOC111090592	476176-111090592	intergenic_region	476176-111090592		-1	n.9674444T>C
1	9766461	A	G	GATKstd	intergenic_region	MODIFIER	TMX3-LOC111090592	476176-111090592	intergenic_region	476176-111090592		-1	n.9766461A>G
1	9786733	A	G	GATKstd	intergenic_region	MODIFIER	TMX3-LOC111090592	476176-111090592	intergenic_region	476176-111090592		-1	n.9786733A>G
1	10094966	A	G	PASS	intergenic_region	MODIFIER	LOC483943-DSEL	483943-483944	intergenic_region	483943-483944		-1	n.10094966A>G
1	10099864	C	T	GATKstd	intergenic_region	MODIFIER	LOC483943-DSEL	483943-483944	intergenic_region	483943-483944		-1	n.10099864C>T
1	10269553	G	A	PASS	intergenic_region	MODIFIER	LOC483943-DSEL	483943-483944	intergenic_region	483943-483944		-1	n.10269553G>A
1	10342888	C	CCG	PASS	upstream_gene_variant	MODIFIER	DSEL	483944	transcript	XM_022413578.1	protein_coding	-1	c.-2515_-2514insCG
1	10342888	C	CCG	PASS	upstream_gene_variant	MODIFIER	DSEL	483944	transcript	XR_002622019.1	pseudogene	-1	n.-1580_-1579insCG
1	10342888	C	CCG	PASS	intergenic_region	MODIFIER	LOC483943-DSEL	483943-483944	intergenic_region	483943-483944		-1	n.10342888_10342889insCG
1	10743811	TACA	T	PASS	intergenic_region	MODIFIER	LOC483947-LOC100686966	483947-100686966	intergenic_region	483947-100686966		-1	n.10743812_10743814delACA
1	11084555	T	G	PASS	upstream_gene_variant	MODIFIER	LOC100686966	100686966	transcript	100686966	pseudogene	-1	n.-106A>C
1	11084555	T	G	PASS	intron_variant	MODIFIER	CDH19	483948	transcript	XM_541068.6	protein_coding	1	c.-108+10143T>G
1	11084555	T	G	PASS	intron_variant	MODIFIER	CDH19	483948	transcript	XM_005615336.3	protein_coding	1	c.-108+10143T>G
1	11084555	T	G	PASS	intron_variant	MODIFIER	CDH19	483948	transcript	XM_022413663.1	protein_coding	1	c.-108+10143T>G
1	11143574	C	A	PASS	intron_variant	MODIFIER	CDH19	483948	transcript	XM_541068.6	protein_coding	9	c.1452+5541C>A
1	11143574	C	A	PASS	intron_variant	MODIFIER	CDH19	483948	transcript	XM_005615336.3	protein_coding	9	c.1443+5541C>A
1	11143574	C	A	PASS	intron_variant	MODIFIER	CDH19	483948	transcript	XM_022413663.1	protein_coding	9	c.1452+5541C>A
1	11272991	C	A	PASS	intron_variant	MODIFIER	LOC102154255	102154255	transcript	XR_002622159.1	pseudogene	2	n.285+6129G>T
1	11272991	C	A	PASS	intron_variant	MODIFIER	LOC102154255	102154255	transcript	XR_002622172.1	pseudogene	3	n.346+1082G>T
1	11272991	C	A	PASS	intron_variant	MODIFIER	LOC102154255	102154255	transcript	XR_291199.2	pseudogene	2	n.285+6129G>T
1	11307459	C	A	GATKstd	intergenic_region	MODIFIER	LOC102154255-LOC111090599	102154255-111090599	intergenic_region	102154255-111090599		-1	n.11307459C>A
1	11364827	AAACAAAACAAAAAAC	A	PASS	intergenic_region	MODIFIER	LOC102154255-LOC111090599	102154255-111090599	intergenic_region	102154255-111090599		-1	n.11364828_11364842delAACAAAACAAAAAAC
1	11494681	G	T	GATKstd	intron_variant	MODIFIER	LOC111090601	111090601	transcript	XR_002615274.1	pseudogene	2	n.235+4787C>A
1	11753475	C	T	PASS	intron_variant	MODIFIER	CDH7	483949	transcript	XM_541069.6	protein_coding	6	c.981+5464G>A
1	11753475	C	T	PASS	intron_variant	MODIFIER	CDH7	483949	transcript	XM_022413807.1	protein_coding	4	c.378+5464G>A
1	11768785	TTTC	T	PASS	intron_variant	MODIFIER	CDH7	483949	transcript	XM_541069.6	protein_coding	3	c.506-109_506-107delGAA
1	11768785	TTTC	T	PASS	intron_variant	MODIFIER	CDH7	483949	transcript	XM_022413807.1	protein_coding	1	c.-30-109_-30-107delGAA
1	11919787	A	T	PASS	upstream_gene_variant	MODIFIER	LOC111093733	111093733	transcript	XR_002622283.1	pseudogene	-1	n.-1906T>A
1	11919787	A	T	PASS	upstream_gene_variant	MODIFIER	LOC111093733	111093733	transcript	XR_002622269.1	pseudogene	-1	n.-1906T>A
1	11919787	A	T	PASS	intergenic_region	MODIFIER	LOC111093733-LOC111093764	111093733-111093764	intergenic_region	111093733-111093764		-1	n.11919787A>T
1	12381597	C	A	PASS	intergenic_region	MODIFIER	LOC111093733-LOC111093764	111093733-111093764	intergenic_region	111093733-111093764		-1	n.12381597C>A
1	12412565	T	A	PASS	intergenic_region	MODIFIER	LOC111093733-LOC111093764	111093733-111093764	intergenic_region	111093733-111093764		-1	n.12412565T>A
1	12435695	G	A	PASS	intergenic_region	MODIFIER	LOC111093733-LOC111093764	111093733-111093764	intergenic_region	111093733-111093764		-1	n.12435695G>A
1	12538894	T	C	PASS	intergenic_region	MODIFIER	LOC111093733-LOC111093764	111093733-111093764	intergenic_region	111093733-111093764		-1	n.12538894T>C
1	12693632	A	G	PASS	intergenic_region	MODIFIER	LOC111093733-LOC111093764	111093733-111093764	intergenic_region	111093733-111093764		-1	n.12693632A>G
1	13011167	C	T	PASS	intergenic_region	MODIFIER	LOC111090602-LOC111093811	111090602-111093811	intergenic_region	111090602-111093811		-1	n.13011167C>T
1	13548708	A	AAAAAAAAAAAAAAAAAAAAAG	PASS	intergenic_region	MODIFIER	SERPINB12-SERPINB5	100687047-476177	intergenic_region	100687047-476177		-1	n.13548708_13548709insAAAAAAAAAAAAAAAAAAAAG
1	13801071	G	GA	PASS	intron_variant	MODIFIER	BCL2	403416	transcript	NM_001002949.1	protein_coding	3	c.564+66002_564+66003insA
1	13864030	T	TAAGACCTGCAGAGAGTGAAAAAAAAAAAAAAAAAAAAAAAAAAAAAA	PASS	intron_variant	MODIFIER	BCL2	403416	transcript	NM_001002949.1	protein_coding	3	c.565-36286_565-36285insAAGACCTGCAGAGAGTGAAAAAAAAAAAAAAAAAAAAAAAAAAAAAA
1	14261739	C	T	PASS	intergenic_region	MODIFIER	PHLPP1-LOC111094566	476179-111094566	intergenic_region	476179-111094566		-1	n.14261739C>T
1	14441880	T	TGTGGGAAAG	PASS	intergenic_region	MODIFIER	LOC111094618-TNFRSF11A	111094618-483957	intergenic_region	111094618-483957		-1	n.14441880_14441881insGTGGGAAAG
1	14672232	CAATA	C	PASS	upstream_gene_variant	MODIFIER	PPIAP1	607403	transcript	NR_036669.1	pseudogene	-1	n.-4539_-4536delTATT
1	14672232	CAATA	C	PASS	intron_variant	MODIFIER	KIAA1468	476181	transcript	XM_005615346.3	protein_coding	1	c.530-8864_530-8861delTATT
1	14672232	CAATA	C	PASS	intron_variant	MODIFIER	KIAA1468	476181	transcript	XM_005615349.3	protein_coding	1	c.530-8864_530-8861delTATT
1	14672232	CAATA	C	PASS	intron_variant	MODIFIER	KIAA1468	476181	transcript	XM_005615348.3	protein_coding	1	c.530-8864_530-8861delTATT
1	14672232	CAATA	C	PASS	intron_variant	MODIFIER	KIAA1468	476181	transcript	XM_005615351.3	protein_coding	1	c.530-8864_530-8861delTATT
1	14672232	CAATA	C	PASS	intron_variant	MODIFIER	KIAA1468	476181	transcript	XM_005615350.3	protein_coding	1	c.530-8864_530-8861delTATT
1	14672232	CAATA	C	PASS	intron_variant	MODIFIER	KIAA1468	476181	transcript	XM_852439.5	protein_coding	1	c.530-8864_530-8861delTATT
1	14672232	CAATA	C	PASS	intron_variant	MODIFIER	KIAA1468	476181	transcript	XM_005615347.3	protein_coding	1	c.530-8864_530-8861delTATT
1	14672232	CAATA	C	PASS	intron_variant	MODIFIER	KIAA1468	476181	transcript	XM_022415673.1	protein_coding	1	c.530-8864_530-8861delTATT
1	14672232	CAATA	C	PASS	intron_variant	MODIFIER	KIAA1468	476181	transcript	XR_002624219.1	pseudogene	1	n.770-8864_770-8861delTATT
1	14884989	T	C	PASS	intergenic_region	MODIFIER	LOC609896-LOC111090609	609896-111090609	intergenic_region	609896-111090609		-1	n.14884989T>C
1	15212445	G	T	QD2	intron_variant	MODIFIER	CDH20	483959	transcript	NM_001286988.1	protein_coding	5	c.1018-3856C>A
1	15212445	G	T	QD2	intron_variant	MODIFIER	LOC111094796	111094796	transcript	XR_002624340.1	pseudogene	3	n.431-3184G>T
1	15212445	G	T	QD2	intron_variant	MODIFIER	CDH20	483959	transcript	XM_022420492.1	protein_coding	5	c.1018-3856C>A
1	15212445	G	T	QD2	intron_variant	MODIFIER	CDH20	483959	transcript	XM_014108337.2	protein_coding	6	c.1018-3856C>A
1	15212445	G	T	QD2	intron_variant	MODIFIER	CDH20	483959	transcript	XM_022420435.1	protein_coding	6	c.1018-3856C>A
1	15212445	G	T	QD2	intron_variant	MODIFIER	LOC111094796	111094796	transcript	XR_002624343.1	pseudogene	3	n.431-5359G>T
1	15212445	G	T	QD2	intron_variant	MODIFIER	CDH20	483959	transcript	XM_005615361.3	protein_coding	5	c.1018-3856C>A
1	15996428	C	A	PASS	intron_variant	MODIFIER	LOC483960	483960	transcript	XM_022416081.1	protein_coding	8	c.591+287G>T
1	15996428	C	A	PASS	intron_variant	MODIFIER	LOC483960	483960	transcript	XM_022416099.1	protein_coding	8	c.591+287G>T
1	15996428	C	A	PASS	intron_variant	MODIFIER	LOC483960	483960	transcript	XM_022416125.1	protein_coding	7	c.474+287G>T
1	15996428	C	A	PASS	intron_variant	MODIFIER	LOC483960	483960	transcript	XM_022416167.1	protein_coding	8	c.591+287G>T
1	15996428	C	A	PASS	intron_variant	MODIFIER	LOC483960	483960	transcript	XR_002624389.1	pseudogene	8	n.924+287G>T
1	16088636	T	G	PASS	intergenic_region	MODIFIER	LOC111094862-MC4R	111094862-483961	intergenic_region	111094862-483961		-1	n.16088636T>G
1	17327881	C	A	PASS	downstream_gene_variant	MODIFIER	LOC106557891	106557891	transcript	XR_001314644.2	pseudogene	-1	n.*823G>T
1	17327881	C	A	PASS	intron_variant	MODIFIER	LOC106557891	106557891	transcript	XR_001314642.2	pseudogene	2	n.187-1286G>T
1	17883661	C	T	PASS	intergenic_region	MODIFIER	NEDD4L-LOC111097471	476189-111097471	intergenic_region	476189-111097471		-1	n.17883661C>T
1	17900452	C	T	PASS	intergenic_region	MODIFIER	NEDD4L-LOC111097471	476189-111097471	intergenic_region	476189-111097471		-1	n.17900452C>T
1	17916261	G	A	PASS	intergenic_region	MODIFIER	NEDD4L-LOC111097471	476189-111097471	intergenic_region	476189-111097471		-1	n.17916261G>A
1	18078843	G	A	PASS	intergenic_region	MODIFIER	NEDD4L-LOC111097471	476189-111097471	intergenic_region	476189-111097471		-1	n.18078843G>A
1	18120485	C	A	PASS	downstream_gene_variant	MODIFIER	LOC111097471	111097471	transcript	111097471	pseudogene	-1	n.*450G>T
1	18120485	C	A	PASS	intergenic_region	MODIFIER	NEDD4L-LOC111097471	476189-111097471	intergenic_region	476189-111097471		-1	n.18120485C>A
1	18230516	C	G	PASS	intron_variant	MODIFIER	ATP8B1	476190	transcript	XM_533394.6	protein_coding	2	c.233-2193C>G
1	18230516	C	G	PASS	intron_variant	MODIFIER	ATP8B1	476190	transcript	XM_014109154.2	protein_coding	2	c.182-2193C>G
1	18251599	C	T	PASS	intron_variant	MODIFIER	ATP8B1	476190	transcript	XM_533394.6	protein_coding	15	c.1681+949C>T
1	18251599	C	T	PASS	intron_variant	MODIFIER	ATP8B1	476190	transcript	XM_014109154.2	protein_coding	15	c.1630+949C>T
1	18266150	C	T	PASS	downstream_gene_variant	MODIFIER	LOC111095132	111095132	transcript	XR_002624838.1	pseudogene	-1	n.*4986G>A
1	18266150	C	T	PASS	intron_variant	MODIFIER	ATP8B1	476190	transcript	XM_533394.6	protein_coding	22	c.2758+15C>T
1	18266150	C	T	PASS	intron_variant	MODIFIER	ATP8B1	476190	transcript	XM_014109154.2	protein_coding	22	c.2707+15C>T
1	18276630	T	C	PASS	intron_variant	MODIFIER	ATP8B1	476190	transcript	XM_533394.6	protein_coding	27	c.3582+632T>C
1	18276630	T	C	PASS	intron_variant	MODIFIER	LOC111095132	111095132	transcript	XR_002624838.1	pseudogene	2	n.129-4003A>G
1	18276630	T	C	PASS	intron_variant	MODIFIER	ATP8B1	476190	transcript	XM_014109154.2	protein_coding	27	c.3531+632T>C
1	18296252	C	A	PASS	intron_variant	MODIFIER	LOC111095132	111095132	transcript	XR_002624838.1	pseudogene	2	n.128+1535G>T
1	18336589	T	A	PASS	intron_variant	MODIFIER	NARS	607631	transcript	XM_843967.5	protein_coding	14	c.1549-517T>A
1	18336589	T	A	PASS	intron_variant	MODIFIER	NARS	607631	transcript	XM_014109219.2	protein_coding	14	c.1546-517T>A
1	18361197	G	A	GATKstd	intron_variant	MODIFIER	FECH	610360	transcript	XM_847843.5	protein_coding	4	c.544+249G>A
1	18361197	G	A	GATKstd	intron_variant	MODIFIER	FECH	610360	transcript	XM_022416725.1	protein_coding	3	c.277+249G>A
1	18618009	T	TAGA	PASS	intergenic_region	MODIFIER	ST8SIA3-WDR7	612940-476191	intergenic_region	612940-476191		-1	n.18618009_18618010insAGA
1	18618010	TC	T	PASS	intergenic_region	MODIFIER	ST8SIA3-WDR7	612940-476191	intergenic_region	612940-476191		-1	n.18618011delC
1	18618015	C	A	PASS	intergenic_region	MODIFIER	ST8SIA3-WDR7	612940-476191	intergenic_region	612940-476191		-1	n.18618015C>A
1	18618016	TTTCTTTCTTTCTTTCTTTCTTTC	T	PASS	intergenic_region	MODIFIER	ST8SIA3-WDR7	612940-476191	intergenic_region	612940-476191		-1	n.18618017_18618039delTTCTTTCTTTCTTTCTTTCTTTC
1	19011984	G	A	PASS	intron_variant	MODIFIER	WDR7	476191	transcript	XM_005615377.3	protein_coding	21	c.3209-9064C>T
1	19011984	G	A	PASS	intron_variant	MODIFIER	WDR7	476191	transcript	XM_022416730.1	protein_coding	20	c.3209-9064C>T
1	19011984	G	A	PASS	intron_variant	MODIFIER	WDR7	476191	transcript	XM_005615379.3	protein_coding	20	c.3182-9064C>T
1	19011984	G	A	PASS	intron_variant	MODIFIER	WDR7	476191	transcript	XM_005615380.3	protein_coding	20	c.3110-9064C>T
1	19011984	G	A	PASS	intron_variant	MODIFIER	WDR7	476191	transcript	XM_022416736.1	protein_coding	21	c.3209-9064C>T
1	19011984	G	A	PASS	intron_variant	MODIFIER	WDR7	476191	transcript	XM_022416737.1	protein_coding	21	c.3209-9064C>T
1	19206993	T	A	PASS	downstream_gene_variant	MODIFIER	TXNL1	483970	transcript	XM_541090.6	protein_coding	-1	c.*3301T>A
1	19206993	T	A	PASS	intergenic_region	MODIFIER	TXNL1-LOC111095152	483970-111095152	intergenic_region	483970-111095152		-1	n.19206993T>A
1	19840800	T	C	PASS	intron_variant	MODIFIER	LOC102153337	102153337	transcript	XR_291214.3	pseudogene	2	n.392-17043A>G
1	19857086	TCAGAAAAGGAAGTAGATTTAC	T	PASS	intron_variant	MODIFIER	LOC102153337	102153337	transcript	XR_291214.3	pseudogene	2	n.391+8064_391+8084delGTAAATCTACTTCCTTTTCTG
1	19931233	C	T	PASS	intergenic_region	MODIFIER	LOC102153337-TCF4	102153337-403949	intergenic_region	102153337-403949		-1	n.19931233C>T
1	20321360	G	A	PASS	intron_variant	MODIFIER	TCF4	403949	transcript	NM_001003268.1	protein_coding	7	c.474+28625G>A
1	20321366	G	A	PASS	intron_variant	MODIFIER	TCF4	403949	transcript	NM_001003268.1	protein_coding	7	c.474+28631G>A
1	20321370	G	C	PASS	intron_variant	MODIFIER	TCF4	403949	transcript	NM_001003268.1	protein_coding	7	c.474+28635G>C
1	20358783	G	A	PASS	intron_variant	MODIFIER	TCF4	403949	transcript	NM_001003268.1	protein_coding	7	c.475-6989G>A
1	20387844	G	A	PASS	intron_variant	MODIFIER	TCF4	403949	transcript	NM_001003268.1	protein_coding	14	c.1068+356G>A
1	20401331	C	A	PASS	intron_variant	MODIFIER	TCF4	403949	transcript	NM_001003268.1	protein_coding	15	c.1273-9628C>A
1	20451232	A	G	PASS	intergenic_region	MODIFIER	TCF4-CCDC68	403949-483973	intergenic_region	403949-483973		-1	n.20451232A>G
1	20498501	C	T	PASS	intergenic_region	MODIFIER	TCF4-CCDC68	403949-483973	intergenic_region	403949-483973		-1	n.20498501C>T
1	20552402	A	C	PASS	intergenic_region	MODIFIER	TCF4-CCDC68	403949-483973	intergenic_region	403949-483973		-1	n.20552402A>C
1	21169352	C	T	PASS	intron_variant	MODIFIER	POLI	100683243	transcript	XM_005615390.3	protein_coding	7	c.995-3197G>A
1	21169352	C	T	PASS	intron_variant	MODIFIER	LOC106558172	106558172	transcript	XR_001315118.2	pseudogene	2	n.259+4690C>T
1	21169352	C	T	PASS	intron_variant	MODIFIER	POLI	100683243	transcript	XM_022416844.1	protein_coding	6	c.722-3197G>A
1	21169352	C	T	PASS	intron_variant	MODIFIER	POLI	100683243	transcript	XM_005615391.3	protein_coding	6	c.830-3197G>A
1	21169352	C	T	PASS	intron_variant	MODIFIER	POLI	100683243	transcript	XM_022416838.1	protein_coding	6	c.758-3197G>A
1	21384704	T	TAAAA	PASS	intergenic_region	MODIFIER	MBD2-LOC106559491	483975-106559491	intergenic_region	483975-106559491		-1	n.21384704_21384705insAAAA
1	21755003	CT	C	PASS	intergenic_region	MODIFIER	LOC102154621-DCC	102154621-483976	intergenic_region	102154621-483976		-1	n.21755004delT
1	21976362	G	GTATTTCTAAAA	PASS	intron_variant	MODIFIER	DCC	483976	transcript	XM_014110275.2	protein_coding	12	c.1901-2003_1901-2002insTTTTAGAAATA
1	21976362	G	GTATTTCTAAAA	PASS	intron_variant	MODIFIER	DCC	483976	transcript	XM_022416893.1	protein_coding	12	c.1598-2003_1598-2002insTTTTAGAAATA
1	21976362	G	GTATTTCTAAAA	PASS	intron_variant	MODIFIER	DCC	483976	transcript	XM_014110301.2	protein_coding	12	c.1598-2003_1598-2002insTTTTAGAAATA
1	22187906	C	T	PASS	intron_variant	MODIFIER	DCC	483976	transcript	XM_014110275.2	protein_coding	6	c.1108+23450G>A
1	22187906	C	T	PASS	intron_variant	MODIFIER	DCC	483976	transcript	XM_022416893.1	protein_coding	6	c.805+23450G>A
1	22187906	C	T	PASS	intron_variant	MODIFIER	DCC	483976	transcript	XM_014110301.2	protein_coding	6	c.805+23450G>A
1	22192785	A	G	PASS	intron_variant	MODIFIER	DCC	483976	transcript	XM_014110275.2	protein_coding	6	c.1108+18571T>C
1	22192785	A	G	PASS	intron_variant	MODIFIER	DCC	483976	transcript	XM_022416893.1	protein_coding	6	c.805+18571T>C
1	22192785	A	G	PASS	intron_variant	MODIFIER	DCC	483976	transcript	XM_014110301.2	protein_coding	6	c.805+18571T>C
1	23175868	G	A	PASS	intergenic_region	MODIFIER	LOC111090624-LOC100683470	111090624-100683470	intergenic_region	111090624-100683470		-1	n.23175868G>A
1	24554913	C	CTGG	PASS	intron_variant	MODIFIER	LDLRAD4	483983	transcript	XM_005615405.3	protein_coding	5	c.333+3460_333+3461insCCA
1	24554913	C	CTGG	PASS	intron_variant	MODIFIER	LDLRAD4	483983	transcript	XM_022417035.1	protein_coding	3	c.102+3460_102+3461insCCA
1	24554913	C	CTGG	PASS	intron_variant	MODIFIER	LDLRAD4	483983	transcript	XM_022417040.1	protein_coding	2	c.102+3460_102+3461insCCA
1	24554913	C	CTGG	PASS	intron_variant	MODIFIER	LDLRAD4	483983	transcript	XM_022417014.1	protein_coding	3	c.303+3460_303+3461insCCA
1	24554913	C	CTGG	PASS	intron_variant	MODIFIER	LDLRAD4	483983	transcript	XM_005615408.2	protein_coding	4	c.333+3460_333+3461insCCA
1	24554913	C	CTGG	PASS	intron_variant	MODIFIER	LDLRAD4	483983	transcript	XM_005615407.3	protein_coding	5	c.333+3460_333+3461insCCA
1	24554913	C	CTGG	PASS	intron_variant	MODIFIER	LDLRAD4	483983	transcript	XM_005615409.3	protein_coding	4	c.333+3460_333+3461insCCA
1	24554913	C	CTGG	PASS	intron_variant	MODIFIER	LDLRAD4	483983	transcript	XM_022417005.1	protein_coding	5	c.333+3460_333+3461insCCA
1	24554913	C	CTGG	PASS	intron_variant	MODIFIER	LDLRAD4	483983	transcript	XM_022417001.1	protein_coding	5	c.333+3460_333+3461insCCA
1	24554913	C	CTGG	PASS	intron_variant	MODIFIER	LDLRAD4	483983	transcript	XM_022417011.1	protein_coding	4	c.333+3460_333+3461insCCA
1	24554913	C	CTGG	PASS	intron_variant	MODIFIER	LDLRAD4	483983	transcript	XM_022416999.1	protein_coding	5	c.333+3460_333+3461insCCA
1	24554913	C	CTGG	PASS	intron_variant	MODIFIER	LDLRAD4	483983	transcript	XM_022417023.1	protein_coding	4	c.102+3460_102+3461insCCA
1	24554913	C	CTGG	PASS	intron_variant	MODIFIER	LDLRAD4	483983	transcript	XM_022417000.1	protein_coding	5	c.333+3460_333+3461insCCA
1	24554913	C	CTGG	PASS	intron_variant	MODIFIER	LDLRAD4	483983	transcript	XM_005615414.3	protein_coding	4	c.102+3460_102+3461insCCA
1	24554913	C	CTGG	PASS	intron_variant	MODIFIER	LDLRAD4	483983	transcript	XM_005615406.3	protein_coding	6	c.333+3460_333+3461insCCA
1	24554913	C	CTGG	PASS	intron_variant	MODIFIER	LDLRAD4	483983	transcript	XM_022417018.1	protein_coding	4	c.102+3460_102+3461insCCA
1	24554913	C	CTGG	PASS	intron_variant	MODIFIER	LDLRAD4	483983	transcript	XM_005615412.3	protein_coding	5	c.102+3460_102+3461insCCA
1	24554913	C	CTGG	PASS	intron_variant	MODIFIER	LDLRAD4	483983	transcript	XM_005615413.3	protein_coding	5	c.102+3460_102+3461insCCA
1	25462824	A	G	PASS	intron_variant	MODIFIER	LOC111090010	111090010	transcript	XR_002625250.1	pseudogene	3	n.246+23840T>C
1	25462824	A	G	PASS	intron_variant	MODIFIER	LOC111090010	111090010	transcript	XR_002625251.1	pseudogene	3	n.246+23840T>C
1	25462824	A	G	PASS	intron_variant	MODIFIER	LOC111090010	111090010	transcript	XR_002625252.1	pseudogene	2	n.174+23840T>C
1	27066588	T	C	PASS	intergenic_region	MODIFIER	SLC2A12-SGK1	483994-403647	intergenic_region	483994-403647		-1	n.27066588T>C
1	27066593	T	C	PASS	intergenic_region	MODIFIER	SLC2A12-SGK1	483994-403647	intergenic_region	483994-403647		-1	n.27066593T>C
1	28229292	C	G	PASS	intron_variant	MODIFIER	LOC102153001	102153001	transcript	XR_002625459.1	pseudogene	3	n.356+5507C>G
1	28758690	C	T	PASS	intron_variant	MODIFIER	PDE7B	483996	transcript	XM_005615443.3	protein_coding	4	c.538+615C>T
1	28758690	C	T	PASS	intron_variant	MODIFIER	PDE7B	483996	transcript	XM_541113.6	protein_coding	5	c.382+615C>T
1	28758690	C	T	PASS	intron_variant	MODIFIER	PDE7B	483996	transcript	XM_005615444.2	protein_coding	4	c.382+615C>T
1	28758690	C	T	PASS	intron_variant	MODIFIER	PDE7B	483996	transcript	XM_022417325.1	protein_coding	4	c.538+615C>T
1	28881154	A	T	PASS	upstream_gene_variant	MODIFIER	LOC106558576	106558576	transcript	XR_002625515.1	pseudogene	-1	n.-959A>T
1	28881154	A	T	PASS	upstream_gene_variant	MODIFIER	LOC106558576	106558576	transcript	XR_001315772.2	pseudogene	-1	n.-959A>T
1	28881154	A	T	PASS	upstream_gene_variant	MODIFIER	LOC106558576	106558576	transcript	XR_002625523.1	pseudogene	-1	n.-959A>T
1	28881154	A	T	PASS	upstream_gene_variant	MODIFIER	LOC106558576	106558576	transcript	XR_002625520.1	pseudogene	-1	n.-959A>T
1	28881154	A	T	PASS	upstream_gene_variant	MODIFIER	LOC106558576	106558576	transcript	XR_002625513.1	pseudogene	-1	n.-959A>T
1	28881154	A	T	PASS	upstream_gene_variant	MODIFIER	LOC106558576	106558576	transcript	XR_002625514.1	pseudogene	-1	n.-959A>T
1	28881154	A	T	PASS	upstream_gene_variant	MODIFIER	LOC106558576	106558576	transcript	XR_002625516.1	pseudogene	-1	n.-959A>T
1	28881154	A	T	PASS	upstream_gene_variant	MODIFIER	LOC106558576	106558576	transcript	XR_002625517.1	pseudogene	-1	n.-959A>T
1	28881154	A	T	PASS	upstream_gene_variant	MODIFIER	LOC106558576	106558576	transcript	XR_002625518.1	pseudogene	-1	n.-959A>T
1	28881154	A	T	PASS	upstream_gene_variant	MODIFIER	LOC106558576	106558576	transcript	XR_002625519.1	pseudogene	-1	n.-959A>T
1	28881154	A	T	PASS	upstream_gene_variant	MODIFIER	LOC106558576	106558576	transcript	XR_002625521.1	pseudogene	-1	n.-959A>T
1	28881154	A	T	PASS	upstream_gene_variant	MODIFIER	LOC106558576	106558576	transcript	XR_002625522.1	pseudogene	-1	n.-959A>T
1	28881154	A	T	PASS	upstream_gene_variant	MODIFIER	LOC106558576	106558576	transcript	XR_002625527.1	pseudogene	-1	n.-959A>T
1	28881154	A	T	PASS	upstream_gene_variant	MODIFIER	LOC106558576	106558576	transcript	XR_002625529.1	pseudogene	-1	n.-959A>T
1	28881154	A	T	PASS	intron_variant	MODIFIER	BCLAF1	483999	transcript	XM_855243.5	protein_coding	1	c.-112+804T>A
1	28881154	A	T	PASS	intron_variant	MODIFIER	BCLAF1	483999	transcript	XM_022417327.1	protein_coding	1	c.-112+804T>A
1	28881154	A	T	PASS	intron_variant	MODIFIER	BCLAF1	483999	transcript	XM_022417331.1	protein_coding	1	c.-112+804T>A
1	28881154	A	T	PASS	intron_variant	MODIFIER	BCLAF1	483999	transcript	XM_022417333.1	protein_coding	1	c.-112+804T>A
1	28881154	A	T	PASS	intron_variant	MODIFIER	BCLAF1	483999	transcript	XM_022417335.1	protein_coding	1	c.-112+804T>A
1	29408276	G	GAAAGAAAGA	PASS	intron_variant	MODIFIER	PEX7	484000	transcript	XM_541117.6	protein_coding	9	c.904-9401_904-9400insAAAGAAAGA
1	29408276	G	GAAAGAAAGA	PASS	intron_variant	MODIFIER	PEX7	484000	transcript	XM_014112292.2	protein_coding	9	c.903+13706_903+13707insAAAGAAAGA
1	29408276	G	GAAAGAAAGA	PASS	intron_variant	MODIFIER	PEX7	484000	transcript	XM_005615448.3	protein_coding	9	c.829-9401_829-9400insAAAGAAAGA
1	31866520	G	A	PASS	intergenic_region	MODIFIER	LOC111095494-LOC111090654	111095494-111090654	intergenic_region	111095494-111090654		-1	n.31866520G>A
1	31977322	T	TTCTTCTTCTTCTTCTTCTTCTTCTTCTTCTTC	PASS	intergenic_region	MODIFIER	LOC111095494-LOC111090654	111095494-111090654	intergenic_region	111095494-111090654		-1	n.31977322_31977323insTCTTCTTCTTCTTCTTCTTCTTCTTCTTCTTC
1	31985703	CA	C	PASS	intergenic_region	MODIFIER	LOC111095494-LOC111090654	111095494-111090654	intergenic_region	111095494-111090654		-1	n.31985704delA
1	32017611	GA	G	PASS	intergenic_region	MODIFIER	LOC111095494-LOC111090654	111095494-111090654	intergenic_region	111095494-111090654		-1	n.32017612delA
1	32089123	T	C	PASS	intron_variant	MODIFIER	LOC111090654	111090654	transcript	XR_002615393.1	pseudogene	3	n.399+539A>G
1	32311437	C	A	PASS	intergenic_region	MODIFIER	LOC111090654-LOC611622	111090654-611622	intergenic_region	111090654-611622		-1	n.32311437C>A
1	32727000	G	A	QD2	intergenic_region	MODIFIER	LOC102157010-LOC100686429	102157010-100686429	intergenic_region	102157010-100686429		-1	n.32727000G>A
1	32727118	A	C	QD2	intergenic_region	MODIFIER	LOC102157010-LOC100686429	102157010-100686429	intergenic_region	102157010-100686429		-1	n.32727118A>C
1	32787039	C	A	PASS	intergenic_region	MODIFIER	LOC102157010-LOC100686429	102157010-100686429	intergenic_region	102157010-100686429		-1	n.32787039C>A
1	33185747	C	T	PASS	intron_variant	MODIFIER	LOC102157053	102157053	transcript	XR_001317450.2	pseudogene	4	n.435-14353G>A
1	33185747	C	T	PASS	intron_variant	MODIFIER	LOC102157053	102157053	transcript	XR_291245.3	pseudogene	4	n.435-14353G>A
1	33220536	A	AAT	PASS	intron_variant	MODIFIER	LOC102157053	102157053	transcript	XR_001317450.2	pseudogene	4	n.434+21919_434+21920insAT
1	33220536	A	AAT	PASS	intron_variant	MODIFIER	LOC102157053	102157053	transcript	XR_291245.3	pseudogene	4	n.434+21919_434+21920insAT
1	33898701	C	T	PASS	downstream_gene_variant	MODIFIER	VTA1	612830	transcript	XM_855866.5	protein_coding	-1	c.*4088C>T
1	33898701	C	T	PASS	intergenic_region	MODIFIER	VTA1-ADGRG6	612830-484013	intergenic_region	612830-484013		-1	n.33898701C>T
1	34055041	C	T	PASS	intron_variant	MODIFIER	ADGRG6	484013	transcript	XM_005615460.3	protein_coding	6	c.1223-691C>T
1	34055041	C	T	PASS	intron_variant	MODIFIER	ADGRG6	484013	transcript	XM_005615462.3	protein_coding	6	c.1220-691C>T
1	34055041	C	T	PASS	intron_variant	MODIFIER	ADGRG6	484013	transcript	XM_005615461.2	protein_coding	6	c.1220-691C>T
1	34055041	C	T	PASS	intron_variant	MODIFIER	ADGRG6	484013	transcript	XM_014112431.2	protein_coding	6	c.1223-691C>T
1	34055041	C	T	PASS	intron_variant	MODIFIER	ADGRG6	484013	transcript	XM_014112434.2	protein_coding	5	c.1139-691C>T
1	34055041	C	T	PASS	intron_variant	MODIFIER	ADGRG6	484013	transcript	XM_845190.4	protein_coding	5	c.1139-691C>T
1	34055041	C	T	PASS	intron_variant	MODIFIER	ADGRG6	484013	transcript	XM_541130.5	protein_coding	6	c.1220-691C>T
1	34060912	G	A	PASS	intron_variant	MODIFIER	ADGRG6	484013	transcript	XM_005615460.3	protein_coding	9	c.1424+1172G>A
1	34060912	G	A	PASS	intron_variant	MODIFIER	ADGRG6	484013	transcript	XM_005615462.3	protein_coding	9	c.1421+1172G>A
1	34060912	G	A	PASS	intron_variant	MODIFIER	ADGRG6	484013	transcript	XM_005615461.2	protein_coding	9	c.1421+1172G>A
1	34060912	G	A	PASS	intron_variant	MODIFIER	ADGRG6	484013	transcript	XM_014112431.2	protein_coding	9	c.1424+1172G>A
1	34060912	G	A	PASS	intron_variant	MODIFIER	ADGRG6	484013	transcript	XM_014112434.2	protein_coding	8	c.1340+1172G>A
1	34060912	G	A	PASS	intron_variant	MODIFIER	ADGRG6	484013	transcript	XM_845190.4	protein_coding	8	c.1340+1172G>A
1	34060912	G	A	PASS	intron_variant	MODIFIER	ADGRG6	484013	transcript	XM_541130.5	protein_coding	9	c.1421+1172G>A
1	34073548	G	A	PASS	intron_variant	MODIFIER	ADGRG6	484013	transcript	XM_005615460.3	protein_coding	16	c.2388+153G>A
1	34073548	G	A	PASS	intron_variant	MODIFIER	ADGRG6	484013	transcript	XM_005615462.3	protein_coding	16	c.2385+153G>A
1	34073548	G	A	PASS	intron_variant	MODIFIER	ADGRG6	484013	transcript	XM_005615461.2	protein_coding	16	c.2385+153G>A
1	34073548	G	A	PASS	intron_variant	MODIFIER	ADGRG6	484013	transcript	XM_014112431.2	protein_coding	16	c.2388+153G>A
1	34073548	G	A	PASS	intron_variant	MODIFIER	ADGRG6	484013	transcript	XM_014112434.2	protein_coding	15	c.2304+153G>A
1	34073548	G	A	PASS	intron_variant	MODIFIER	ADGRG6	484013	transcript	XM_845190.4	protein_coding	15	c.2304+153G>A
1	34073548	G	A	PASS	intron_variant	MODIFIER	ADGRG6	484013	transcript	XM_541130.5	protein_coding	16	c.2385+153G>A
1	34080624	T	TA	PASS	intron_variant	MODIFIER	ADGRG6	484013	transcript	XM_005615460.3	protein_coding	19	c.2669+344_2669+345insA
1	34080624	T	TA	PASS	intron_variant	MODIFIER	ADGRG6	484013	transcript	XM_005615462.3	protein_coding	19	c.2666+344_2666+345insA
1	34080624	T	TA	PASS	intron_variant	MODIFIER	ADGRG6	484013	transcript	XM_005615461.2	protein_coding	19	c.2666+344_2666+345insA
1	34080624	T	TA	PASS	intron_variant	MODIFIER	ADGRG6	484013	transcript	XM_014112431.2	protein_coding	19	c.2669+344_2669+345insA
1	34080624	T	TA	PASS	intron_variant	MODIFIER	ADGRG6	484013	transcript	XM_014112434.2	protein_coding	18	c.2585+344_2585+345insA
1	34080624	T	TA	PASS	intron_variant	MODIFIER	ADGRG6	484013	transcript	XM_845190.4	protein_coding	18	c.2585+344_2585+345insA
1	34080624	T	TA	PASS	intron_variant	MODIFIER	ADGRG6	484013	transcript	XM_541130.5	protein_coding	19	c.2666+344_2666+345insA
1	34135341	T	G	PASS	intergenic_region	MODIFIER	ADGRG6-LOC100686509	484013-100686509	intergenic_region	484013-100686509		-1	n.34135341T>G
1	34135422	A	T	PASS	intergenic_region	MODIFIER	ADGRG6-LOC100686509	484013-100686509	intergenic_region	484013-100686509		-1	n.34135422A>T
1	34148583	C	A	PASS	intergenic_region	MODIFIER	ADGRG6-LOC100686509	484013-100686509	intergenic_region	484013-100686509		-1	n.34148583C>A
1	34179801	A	C	PASS	intergenic_region	MODIFIER	ADGRG6-LOC100686509	484013-100686509	intergenic_region	484013-100686509		-1	n.34179801A>C
1	34196728	G	A	PASS	intergenic_region	MODIFIER	ADGRG6-LOC100686509	484013-100686509	intergenic_region	484013-100686509		-1	n.34196728G>A
1	34204078	G	A	PASS	intergenic_region	MODIFIER	ADGRG6-LOC100686509	484013-100686509	intergenic_region	484013-100686509		-1	n.34204078G>A
1	34559404	T	G	PASS	intron_variant	MODIFIER	HIVEP2	484014	transcript	XM_845203.5	protein_coding	1	c.-636+565A>C
1	34988966	T	C	GATKstd	intron_variant	MODIFIER	ADAT2	100686906	transcript	XM_014112477.2	protein_coding	1	c.100-4806A>G
1	34988966	T	C	GATKstd	intron_variant	MODIFIER	ADAT2	100686906	transcript	XR_002625879.1	pseudogene	1	n.157-4806A>G
1	34988966	T	C	GATKstd	intron_variant	MODIFIER	ADAT2	100686906	transcript	XR_002625880.1	pseudogene	1	n.157-4806A>G
1	34988966	T	C	GATKstd	intron_variant	MODIFIER	ADAT2	100686906	transcript	XR_001315881.2	pseudogene	1	n.157-4806A>G
1	34991230	A	G	GATKstd	upstream_gene_variant	MODIFIER	PEX3	484015	transcript	XM_541132.6	protein_coding	-1	c.-3076A>G
1	34991230	A	G	GATKstd	upstream_gene_variant	MODIFIER	PEX3	484015	transcript	XR_002625860.1	pseudogene	-1	n.-2862A>G
1	34991230	A	G	GATKstd	upstream_gene_variant	MODIFIER	PEX3	484015	transcript	XR_291246.3	pseudogene	-1	n.-2862A>G
1	34991230	A	G	GATKstd	upstream_gene_variant	MODIFIER	PEX3	484015	transcript	XR_002625863.1	pseudogene	-1	n.-2862A>G
1	34991230	A	G	GATKstd	upstream_gene_variant	MODIFIER	PEX3	484015	transcript	XR_002625865.1	pseudogene	-1	n.-2862A>G
1	34991230	A	G	GATKstd	intron_variant	MODIFIER	ADAT2	100686906	transcript	XM_014112477.2	protein_coding	1	c.99+2584T>C
1	34991230	A	G	GATKstd	intron_variant	MODIFIER	ADAT2	100686906	transcript	XR_002625879.1	pseudogene	1	n.156+2584T>C
1	34991230	A	G	GATKstd	intron_variant	MODIFIER	ADAT2	100686906	transcript	XR_002625880.1	pseudogene	1	n.156+2584T>C
1	34991230	A	G	GATKstd	intron_variant	MODIFIER	ADAT2	100686906	transcript	XR_001315881.2	pseudogene	1	n.156+2584T>C
1	35396147	A	G	PASS	intron_variant	MODIFIER	ZC2HC1B	484017	transcript	XM_022417766.1	protein_coding	4	c.391+7810A>G
1	35396147	A	G	PASS	intron_variant	MODIFIER	ZC2HC1B	484017	transcript	XM_541134.6	protein_coding	4	c.349+7810A>G
1	35396147	A	G	PASS	intron_variant	MODIFIER	ZC2HC1B	484017	transcript	XR_291248.3	pseudogene	4	n.457+7810A>G
1	35396147	A	G	PASS	intron_variant	MODIFIER	ZC2HC1B	484017	transcript	XR_291247.3	pseudogene	5	n.570+7810A>G
1	35396147	A	G	PASS	intron_variant	MODIFIER	ZC2HC1B	484017	transcript	XR_002625968.1	pseudogene	4	n.1835+7810A>G
1	35396147	A	G	PASS	intron_variant	MODIFIER	ZC2HC1B	484017	transcript	XR_002625969.1	pseudogene	4	n.1835+7810A>G
1	35396147	A	G	PASS	intron_variant	MODIFIER	ZC2HC1B	484017	transcript	XR_002625973.1	pseudogene	4	n.1832+7810A>G
1	35478729	C	T	GATKstd	intron_variant	MODIFIER	PLAGL1	484018	transcript	XM_014112545.2	protein_coding	1	c.-518-11724G>A
1	35478729	C	T	GATKstd	intron_variant	MODIFIER	PLAGL1	484018	transcript	XM_022417725.1	protein_coding	1	c.-519+11242G>A
1	35478729	C	T	GATKstd	intron_variant	MODIFIER	PLAGL1	484018	transcript	XM_005615474.3	protein_coding	1	c.-306-11724G>A
1	35478729	C	T	GATKstd	intron_variant	MODIFIER	PLAGL1	484018	transcript	XM_014112555.2	protein_coding	1	c.-556-11724G>A
1	35478729	C	T	GATKstd	intron_variant	MODIFIER	PLAGL1	484018	transcript	XM_014112558.2	protein_coding	1	c.-588-11724G>A
1	35478729	C	T	GATKstd	intron_variant	MODIFIER	PLAGL1	484018	transcript	XM_014112566.2	protein_coding	1	c.-550-11724G>A
1	35478729	C	T	GATKstd	intron_variant	MODIFIER	PLAGL1	484018	transcript	XM_014112572.2	protein_coding	1	c.-532-11724G>A
1	35478729	C	T	GATKstd	intron_variant	MODIFIER	PLAGL1	484018	transcript	XM_014112577.2	protein_coding	1	c.-444-11724G>A
1	35478729	C	T	GATKstd	intron_variant	MODIFIER	PLAGL1	484018	transcript	XM_022417744.1	protein_coding	1	c.-503-11724G>A
1	35478729	C	T	GATKstd	intron_variant	MODIFIER	PLAGL1	484018	transcript	XM_022417747.1	protein_coding	1	c.-644-11724G>A
1	35478729	C	T	GATKstd	intron_variant	MODIFIER	PLAGL1	484018	transcript	XM_022417748.1	protein_coding	1	c.-453-11724G>A
1	35478729	C	T	GATKstd	intron_variant	MODIFIER	PLAGL1	484018	transcript	XM_022417724.1	protein_coding	1	c.-518-11724G>A
1	35478729	C	T	GATKstd	intron_variant	MODIFIER	PLAGL1	484018	transcript	XM_022417720.1	protein_coding	1	c.-518-11724G>A
1	35478729	C	T	GATKstd	intron_variant	MODIFIER	PLAGL1	484018	transcript	XM_022417731.1	protein_coding	1	c.-550-11724G>A
1	35478729	C	T	GATKstd	intron_variant	MODIFIER	PLAGL1	484018	transcript	XM_022417736.1	protein_coding	1	c.-532-11724G>A
1	35734413	T	C	PASS	splice_region_variant&intron_variant	LOW	UTRN	442965	transcript	XM_005615250.3	protein_coding	1	c.-92-5T>C
1	35734413	T	C	PASS	splice_region_variant&intron_variant	LOW	UTRN	442965	transcript	XM_005615251.3	protein_coding	1	c.-92-5T>C
1	35734413	T	C	PASS	splice_region_variant&intron_variant	LOW	UTRN	442965	transcript	XM_022417687.1	protein_coding	1	c.-92-5T>C
1	35734413	T	C	PASS	upstream_gene_variant	MODIFIER	UTRN	442965	transcript	NM_001012395.1	protein_coding	-1	c.-97T>C
1	35792944	A	G	PASS	intron_variant	MODIFIER	UTRN	442965	transcript	XM_005615249.3	protein_coding	1	c.94+9289A>G
1	35792944	A	G	PASS	intron_variant	MODIFIER	UTRN	442965	transcript	XM_005615250.3	protein_coding	2	c.80-39119A>G
1	35792944	A	G	PASS	intron_variant	MODIFIER	UTRN	442965	transcript	XM_005615251.3	protein_coding	2	c.80-39119A>G
1	35792944	A	G	PASS	intron_variant	MODIFIER	UTRN	442965	transcript	XM_022417687.1	protein_coding	2	c.80-39119A>G
1	35792944	A	G	PASS	intron_variant	MODIFIER	UTRN	442965	transcript	NM_001012395.1	protein_coding	1	c.80-39119A>G
1	35792944	A	G	PASS	intron_variant	MODIFIER	UTRN	442965	transcript	XM_005615252.3	protein_coding	1	c.94+9289A>G
1	35792944	A	G	PASS	intron_variant	MODIFIER	UTRN	442965	transcript	XM_005615254.3	protein_coding	1	c.94+9289A>G
1	35867780	CTTG	C	PASS	conservative_inframe_deletion	MODERATE	UTRN	442965	transcript	XM_005615249.3	protein_coding	14	c.1636_1638delTTG	p.Leu546del
1	35867780	CTTG	C	PASS	conservative_inframe_deletion	MODERATE	UTRN	442965	transcript	XM_005615250.3	protein_coding	15	c.1621_1623delTTG	p.Leu541del
1	35867780	CTTG	C	PASS	conservative_inframe_deletion	MODERATE	UTRN	442965	transcript	XM_005615251.3	protein_coding	15	c.1621_1623delTTG	p.Leu541del
1	35867780	CTTG	C	PASS	conservative_inframe_deletion	MODERATE	UTRN	442965	transcript	XM_022417687.1	protein_coding	15	c.1621_1623delTTG	p.Leu541del
1	35867780	CTTG	C	PASS	conservative_inframe_deletion	MODERATE	UTRN	442965	transcript	NM_001012395.1	protein_coding	14	c.1621_1623delTTG	p.Leu541del
1	35867780	CTTG	C	PASS	conservative_inframe_deletion	MODERATE	UTRN	442965	transcript	XM_005615252.3	protein_coding	14	c.1636_1638delTTG	p.Leu546del
1	35867780	CTTG	C	PASS	conservative_inframe_deletion	MODERATE	UTRN	442965	transcript	XM_005615254.3	protein_coding	14	c.1636_1638delTTG	p.Leu546del
1	37999434	GT	G	PASS	intron_variant	MODIFIER	LOC102154803	102154803	transcript	102154803	pseudogene	5	n.746-8846delA
1	38242730	C	T	PASS	intergenic_region	MODIFIER	LOC102154803-STXBP5	102154803-476237	intergenic_region	102154803-476237		-1	n.38242730C>T
1	38889542	TAA	T	PASS	intron_variant	MODIFIER	LOC111095681	111095681	transcript	XR_002626211.1	pseudogene	2	n.568-35257_568-35256delAA
1	39001182	G	A	PASS	intergenic_region	MODIFIER	LOC111095677-SASH1	111095677-608649	intergenic_region	111095677-608649		-1	n.39001182G>A
1	39904976	C	T	PASS	intron_variant	MODIFIER	UST	476238	transcript	XM_005615501.3	protein_coding	7	c.941-14401C>T
1	39904976	C	T	PASS	intron_variant	MODIFIER	UST	476238	transcript	XM_533443.6	protein_coding	7	c.941-14401C>T
1	40569979	G	A	PASS	intron_variant	MODIFIER	LRP11	100688818	transcript	XM_014112756.2	protein_coding	2	c.472-281C>T
1	40690346	A	C	PASS	downstream_gene_variant	MODIFIER	LOC106559630	106559630	transcript	XR_001317554.2	pseudogene	-1	n.*654A>C
1	40690346	A	C	PASS	intergenic_region	MODIFIER	LOC106559630-PPP1R14C	106559630-611924	intergenic_region	106559630-611924		-1	n.40690346A>C
1	41219366	A	T	PASS	intron_variant	MODIFIER	PLEKHG1	484035	transcript	XM_005615508.3	protein_coding	2	c.408+14482A>T
1	41219366	A	T	PASS	intron_variant	MODIFIER	PLEKHG1	484035	transcript	XM_005615510.3	protein_coding	3	c.408+14482A>T
1	41219366	A	T	PASS	intron_variant	MODIFIER	PLEKHG1	484035	transcript	XM_541152.6	protein_coding	2	c.408+14482A>T
1	41245468	C	T	PASS	intron_variant	MODIFIER	PLEKHG1	484035	transcript	XM_005615508.3	protein_coding	3	c.510-6299C>T
1	41245468	C	T	PASS	intron_variant	MODIFIER	PLEKHG1	484035	transcript	XM_005615510.3	protein_coding	4	c.510-6299C>T
1	41245468	C	T	PASS	intron_variant	MODIFIER	PLEKHG1	484035	transcript	XM_541152.6	protein_coding	3	c.510-6299C>T
1	41281543	T	A	PASS	intron_variant	MODIFIER	PLEKHG1	484035	transcript	XM_005615508.3	protein_coding	13	c.1444+196T>A
1	41281543	T	A	PASS	intron_variant	MODIFIER	PLEKHG1	484035	transcript	XM_005615510.3	protein_coding	14	c.1444+196T>A
1	41281543	T	A	PASS	intron_variant	MODIFIER	PLEKHG1	484035	transcript	XM_541152.6	protein_coding	13	c.1444+196T>A
1	41406181	A	T	PASS	intron_variant	MODIFIER	MTHFD1L	476245	transcript	XM_014115652.2	protein_coding	19	c.1796-14865A>T
1	41425880	C	T	PASS	intron_variant	MODIFIER	MTHFD1L	476245	transcript	XM_014115652.2	protein_coding	20	c.1936-1993C>T
1	41560164	CTCTT	C	PASS	intergenic_region	MODIFIER	MTHFD1L-AKAP12	476245-476246	intergenic_region	476245-476246		-1	n.41560165_41560168delTCTT
1	41597592	T	C	PASS	intergenic_region	MODIFIER	MTHFD1L-AKAP12	476245-476246	intergenic_region	476245-476246		-1	n.41597592T>C
1	41612480	T	TTTC	PASS	upstream_gene_variant	MODIFIER	AKAP12	476246	transcript	XM_533451.6	protein_coding	-1	c.-2428_-2427insTTC
1	41612480	T	TTTC	PASS	intergenic_region	MODIFIER	MTHFD1L-AKAP12	476245-476246	intergenic_region	476245-476246		-1	n.41612480_41612481insTTC
1	41615065	C	T	PASS	missense_variant	MODERATE	AKAP12	476246	transcript	XM_533451.6	protein_coding	1	c.158C>T	p.Thr53Ile
1	41615291	G	C	PASS	intron_variant	MODIFIER	AKAP12	476246	transcript	XM_533451.6	protein_coding	1	c.162+222G>C
1	41624580	C	T	PASS	intron_variant	MODIFIER	AKAP12	476246	transcript	XM_533451.6	protein_coding	1	c.162+9511C>T
1	41641208	A	C	PASS	intron_variant	MODIFIER	AKAP12	476246	transcript	XM_533451.6	protein_coding	1	c.162+26139A>C
1	42730780	T	TATATATATATATATATA	PASS	intron_variant	MODIFIER	SYNE1	484037	transcript	XM_014112808.2	protein_coding	3	c.130-2351_130-2350insTATATATATATATATAT
1	42757827	C	CTG	PASS	intron_variant	MODIFIER	SYNE1	484037	transcript	XM_014112808.2	protein_coding	2	c.68-11110_68-11109insCA
1	43009558	C	T	PASS	intergenic_region	MODIFIER	LOC100683830-LOC111090675	100683830-111090675	intergenic_region	100683830-111090675		-1	n.43009558C>T
1	43322862	G	A	PASS	intergenic_region	MODIFIER	RGS17-LOC111097878	608867-111097878	intergenic_region	608867-111097878		-1	n.43322862G>A
1	43771699	G	A	PASS	intergenic_region	MODIFIER	LOC111090676-OPRM1	111090676-484041	intergenic_region	111090676-484041		-1	n.43771699G>A
1	43857636	G	A	PASS	intergenic_region	MODIFIER	LOC111090676-OPRM1	111090676-484041	intergenic_region	111090676-484041		-1	n.43857636G>A
1	44756054	C	T	PASS	intron_variant	MODIFIER	SCAF8	102153271	transcript	XR_001315982.2	pseudogene	21	n.3934-2911C>T
1	44756054	C	T	PASS	intron_variant	MODIFIER	SCAF8	102153271	transcript	XR_002626475.1	pseudogene	22	n.3975-2911C>T
1	44756054	C	T	PASS	intron_variant	MODIFIER	SCAF8	102153271	transcript	XR_002626476.1	pseudogene	23	n.4012+1924C>T
1	44756054	C	T	PASS	intron_variant	MODIFIER	SCAF8	102153271	transcript	XR_002626479.1	pseudogene	23	n.5062-2911C>T
1	44756054	C	T	PASS	intron_variant	MODIFIER	SCAF8	102153271	transcript	XR_001315983.2	pseudogene	22	n.3975-2911C>T
1	44756054	C	T	PASS	intron_variant	MODIFIER	SCAF8	102153271	transcript	XR_001315984.2	pseudogene	23	n.4012+1924C>T
1	44756054	C	T	PASS	intron_variant	MODIFIER	SCAF8	102153271	transcript	XR_001315986.2	pseudogene	22	n.3974+14479C>T
1	44756054	C	T	PASS	intron_variant	MODIFIER	SCAF8	102153271	transcript	XR_001315988.2	pseudogene	21	n.3933+14743C>T
1	44756054	C	T	PASS	intron_variant	MODIFIER	SCAF8	102153271	transcript	XR_002626483.1	pseudogene	22	n.3975-2911C>T
1	45802597	T	C	PASS	intergenic_region	MODIFIER	LOC111090678-LOC111095850	111090678-111095850	intergenic_region	111090678-111095850		-1	n.45802597T>C
1	45817918	A	G	PASS	intergenic_region	MODIFIER	LOC111090678-LOC111095850	111090678-111095850	intergenic_region	111090678-111095850		-1	n.45817918A>G
1	45857925	A	C	PASS	intergenic_region	MODIFIER	LOC111090678-LOC111095850	111090678-111095850	intergenic_region	111090678-111095850		-1	n.45857925A>C
1	45857934	G	T	PASS	intergenic_region	MODIFIER	LOC111090678-LOC111095850	111090678-111095850	intergenic_region	111090678-111095850		-1	n.45857934G>T
1	47438503	C	CAA	PASS	intron_variant	MODIFIER	SNX9	476254	transcript	XM_005615539.2	protein_coding	12	c.1259+576_1259+577insAA
1	47438503	C	CAA	PASS	intron_variant	MODIFIER	SNX9	476254	transcript	XM_005615541.2	protein_coding	11	c.1214+576_1214+577insAA
1	47708624	C	A	PASS	intergenic_region	MODIFIER	LOC102154517-TULP4	102154517-484053	intergenic_region	102154517-484053		-1	n.47708624C>A
1	48443098	G	A	PASS	intergenic_region	MODIFIER	LOC111095876-LOC111095881	111095876-111095881	intergenic_region	111095876-111095881		-1	n.48443098G>A
1	48485363	T	A	PASS	intergenic_region	MODIFIER	LOC111095881-LOC102155647	111095881-102155647	intergenic_region	111095881-102155647		-1	n.48485363T>A
1	48495149	A	T	PASS	downstream_gene_variant	MODIFIER	LOC102155647	102155647	transcript	102155647	pseudogene	-1	n.*430A>T
1	48495149	A	T	PASS	intergenic_region	MODIFIER	LOC102155647-FNDC1	102155647-484061	intergenic_region	102155647-484061		-1	n.48495149A>T
1	48502333	G	A	PASS	intron_variant	MODIFIER	FNDC1	484061	transcript	XM_541178.6	protein_coding	1	c.109+481G>A
1	48508376	T	C	PASS	intron_variant	MODIFIER	FNDC1	484061	transcript	XM_541178.6	protein_coding	1	c.109+6524T>C
1	48509291	G	A	PASS	intron_variant	MODIFIER	FNDC1	484061	transcript	XM_541178.6	protein_coding	1	c.109+7439G>A
1	48509605	T	G	PASS	intron_variant	MODIFIER	FNDC1	484061	transcript	XM_541178.6	protein_coding	1	c.109+7753T>G
1	48510119	G	A	PASS	intron_variant	MODIFIER	FNDC1	484061	transcript	XM_541178.6	protein_coding	1	c.109+8267G>A
1	48516092	A	T	PASS	intron_variant	MODIFIER	FNDC1	484061	transcript	XM_541178.6	protein_coding	1	c.110-11705A>T
1	48597931	C	T	PASS	intron_variant	MODIFIER	FNDC1	484061	transcript	XM_541178.6	protein_coding	21	c.5515+312C>T
1	48657442	G	A	PASS	intergenic_region	MODIFIER	FNDC1-SOD2	484061-476258	intergenic_region	484061-476258		-1	n.48657442G>A
1	48712991	A	G	PASS	intergenic_region	MODIFIER	FNDC1-SOD2	484061-476258	intergenic_region	484061-476258		-1	n.48712991A>G
1	48736532	G	A	PASS	intergenic_region	MODIFIER	FNDC1-SOD2	484061-476258	intergenic_region	484061-476258		-1	n.48736532G>A
1	48755820	C	G	PASS	intergenic_region	MODIFIER	FNDC1-SOD2	484061-476258	intergenic_region	484061-476258		-1	n.48755820C>G
1	48803725	G	T	PASS	intergenic_region	MODIFIER	FNDC1-SOD2	484061-476258	intergenic_region	484061-476258		-1	n.48803725G>T
1	48819459	C	T	PASS	intergenic_region	MODIFIER	FNDC1-SOD2	484061-476258	intergenic_region	484061-476258		-1	n.48819459C>T
1	48853258	G	A	PASS	intergenic_region	MODIFIER	FNDC1-SOD2	484061-476258	intergenic_region	484061-476258		-1	n.48853258G>A
1	48930805	G	A	PASS	intergenic_region	MODIFIER	FNDC1-SOD2	484061-476258	intergenic_region	484061-476258		-1	n.48930805G>A
1	49038663	GCCCGCGACCTAGCGAGCTGCGCCCCGCCC	G	PASS	upstream_gene_variant	MODIFIER	TCP1	484064	transcript	XM_541181.6	protein_coding	-1	c.-834_-806delGGGCGGGGCGCAGCTCGCTAGGTCGCGGG
1	49038663	GCCCGCGACCTAGCGAGCTGCGCCCCGCCC	G	PASS	upstream_gene_variant	MODIFIER	MRPL18	476260	transcript	XM_003432548.3	protein_coding	-1	c.-291_-263delCCCGCGACCTAGCGAGCTGCGCCCCGCCC
1	49038663	GCCCGCGACCTAGCGAGCTGCGCCCCGCCC	G	PASS	upstream_gene_variant	MODIFIER	TCP1	484064	transcript	XM_022418595.1	protein_coding	-1	c.-1574_-1546delGGGCGGGGCGCAGCTCGCTAGGTCGCGGG
1	49038663	GCCCGCGACCTAGCGAGCTGCGCCCCGCCC	G	PASS	upstream_gene_variant	MODIFIER	MRPL18	476260	transcript	XM_005615558.3	protein_coding	-1	c.-291_-263delCCCGCGACCTAGCGAGCTGCGCCCCGCCC
1	49038663	GCCCGCGACCTAGCGAGCTGCGCCCCGCCC	G	PASS	intergenic_region	MODIFIER	TCP1-MRPL18	484064-476260	intergenic_region	484064-476260		-1	n.49038664_49038692delCCCGCGACCTAGCGAGCTGCGCCCCGCCC
1	49043920	C	CT	PASS	upstream_gene_variant	MODIFIER	PNLDC1	484065	transcript	XM_022418621.1	protein_coding	-1	c.-1292_-1291insT
1	49043920	C	CT	PASS	upstream_gene_variant	MODIFIER	PNLDC1	484065	transcript	XM_022418624.1	protein_coding	-1	c.-1292_-1291insT
1	49043920	C	CT	PASS	upstream_gene_variant	MODIFIER	PNLDC1	484065	transcript	XM_022418626.1	protein_coding	-1	c.-1292_-1291insT
1	49043920	C	CT	PASS	upstream_gene_variant	MODIFIER	PNLDC1	484065	transcript	XM_022418630.1	protein_coding	-1	c.-1292_-1291insT
1	49043920	C	CT	PASS	upstream_gene_variant	MODIFIER	PNLDC1	484065	transcript	XM_022418632.1	protein_coding	-1	c.-1292_-1291insT
1	49043920	C	CT	PASS	upstream_gene_variant	MODIFIER	PNLDC1	484065	transcript	XM_541182.6	protein_coding	-1	c.-1292_-1291insT
1	49043920	C	CT	PASS	upstream_gene_variant	MODIFIER	PNLDC1	484065	transcript	XR_002626672.1	pseudogene	-1	n.-1233_-1232insT
1	49043920	C	CT	PASS	upstream_gene_variant	MODIFIER	PNLDC1	484065	transcript	XR_002626673.1	pseudogene	-1	n.-1233_-1232insT
1	49043920	C	CT	PASS	upstream_gene_variant	MODIFIER	PNLDC1	484065	transcript	XM_022418642.1	protein_coding	-1	c.-4249_-4248insT
1	49043920	C	CT	PASS	downstream_gene_variant	MODIFIER	MRPL18	476260	transcript	XM_003432548.3	protein_coding	-1	c.*571_*572insT
1	49043920	C	CT	PASS	downstream_gene_variant	MODIFIER	MRPL18	476260	transcript	XM_005615558.3	protein_coding	-1	c.*639_*640insT
1	49043920	C	CT	PASS	intergenic_region	MODIFIER	MRPL18-PNLDC1	476260-484065	intergenic_region	476260-484065		-1	n.49043920_49043921insT
1	49059336	A	AT	PASS	frameshift_variant&stop_gained	HIGH	PNLDC1	484065	transcript	XM_022418621.1	protein_coding	15	c.1206dupT	p.Glu403fs
1	49059336	A	AT	PASS	frameshift_variant&stop_gained	HIGH	PNLDC1	484065	transcript	XM_022418624.1	protein_coding	15	c.1206dupT	p.Glu403fs
1	49059336	A	AT	PASS	frameshift_variant&stop_gained	HIGH	PNLDC1	484065	transcript	XM_022418626.1	protein_coding	15	c.1158dupT	p.Glu387fs
1	49059336	A	AT	PASS	frameshift_variant&stop_gained	HIGH	PNLDC1	484065	transcript	XM_022418642.1	protein_coding	15	c.810dupT	p.Glu271fs
1	49059336	A	AT	PASS	intron_variant	MODIFIER	PNLDC1	484065	transcript	XM_022418630.1	protein_coding	14	c.1163-74dupT
1	49059336	A	AT	PASS	intron_variant	MODIFIER	PNLDC1	484065	transcript	XM_022418632.1	protein_coding	14	c.1163-74dupT
1	49059336	A	AT	PASS	intron_variant	MODIFIER	PNLDC1	484065	transcript	XM_541182.6	protein_coding	14	c.1115-74dupT
1	49059336	A	AT	PASS	non_coding_transcript_exon_variant	MODIFIER	PNLDC1	484065	transcript	XR_002626672.1	pseudogene	15	n.1265dupT
1	49059336	A	AT	PASS	non_coding_transcript_exon_variant	MODIFIER	PNLDC1	484065	transcript	XR_002626673.1	pseudogene	15	n.1265dupT
1	49314958	T	A	PASS	intron_variant	MODIFIER	LOC111097993	111097993	transcript	XM_022425171.1	protein_coding	1	c.11+6494T>A
1	49345158	G	A	PASS	intron_variant	MODIFIER	SLC22A2	403655	transcript	NM_001286961.1	protein_coding	2	c.515+1162C>T
1	49511437	G	A	PASS	intron_variant	MODIFIER	PLG	403602	transcript	NM_001286960.1	protein_coding	10	c.1263-1543C>T
1	49523177	CAG	C	PASS	intron_variant	MODIFIER	PLG	403602	transcript	NM_001286960.1	protein_coding	5	c.547+1003_547+1004delCT
1	49717348	GAAAT	G	PASS	intron_variant	MODIFIER	AGPAT4	612306	transcript	XM_005615562.3	protein_coding	7	c.843+2068_843+2071delATTT
1	49717348	GAAAT	G	PASS	intron_variant	MODIFIER	AGPAT4	612306	transcript	XM_022418699.1	protein_coding	6	c.657+2068_657+2071delATTT
1	49717348	GAAAT	G	PASS	intron_variant	MODIFIER	AGPAT4	612306	transcript	XM_850050.5	protein_coding	7	c.843+2068_843+2071delATTT
1	49717348	GAAAT	G	PASS	intron_variant	MODIFIER	AGPAT4	612306	transcript	XM_005615563.3	protein_coding	7	c.843+2068_843+2071delATTT
1	49950491	C	T	PASS	intron_variant	MODIFIER	PRKN	612316	transcript	XM_850059.5	protein_coding	9	c.1081-23021G>A
1	50085115	TA	T	PASS	intron_variant	MODIFIER	PRKN	612316	transcript	XM_850059.5	protein_coding	8	c.930+7876delT
1	50396941	G	A	PASS	intron_variant	MODIFIER	PRKN	612316	transcript	XM_850059.5	protein_coding	6	c.731+70937C>T
1	50585663	CACTCCCACTA	C	PASS	intron_variant	MODIFIER	PRKN	612316	transcript	XM_850059.5	protein_coding	4	c.532-29718_532-29709delTAGTGGGAGT
1	50885349	G	A	PASS	intron_variant	MODIFIER	PRKN	612316	transcript	XM_850059.5	protein_coding	2	c.171+51336C>T
1	51053933	T	A	PASS	intron_variant	MODIFIER	PRKN	612316	transcript	XM_850059.5	protein_coding	1	c.8-117085A>T
1	51053935	T	TAAAAAAAAA	PASS	intron_variant	MODIFIER	PRKN	612316	transcript	XM_850059.5	protein_coding	1	c.8-117088_8-117087insTTTTTTTTT
1	51386170	G	A	PASS	intron_variant	MODIFIER	PACRG	484071	transcript	XM_022418714.1	protein_coding	2	c.292-101612G>A
1	51386170	G	A	PASS	intron_variant	MODIFIER	PACRG	484071	transcript	XM_022418715.1	protein_coding	2	c.292-101612G>A
1	51386170	G	A	PASS	intron_variant	MODIFIER	PACRG	484071	transcript	XM_022418717.1	protein_coding	2	c.292-101612G>A
1	51386170	G	A	PASS	intron_variant	MODIFIER	PACRG	484071	transcript	XM_541188.6	protein_coding	2	c.292-101612G>A
1	51500502	G	A	PASS	intron_variant	MODIFIER	PACRG	484071	transcript	XM_022418714.1	protein_coding	3	c.463+12549G>A
1	51500502	G	A	PASS	intron_variant	MODIFIER	PACRG	484071	transcript	XM_022418715.1	protein_coding	3	c.463+12549G>A
1	51500502	G	A	PASS	intron_variant	MODIFIER	PACRG	484071	transcript	XM_022418717.1	protein_coding	3	c.463+12549G>A
1	51500502	G	A	PASS	intron_variant	MODIFIER	PACRG	484071	transcript	XM_541188.6	protein_coding	3	c.463+12549G>A
1	51856892	A	T	PASS	intron_variant	MODIFIER	QKI	606754	transcript	NM_001003021.2	protein_coding	3	c.262-6224A>T
1	53742977	AATG	A	PASS	intron_variant	MODIFIER	PDE10A	484073	transcript	XM_014113092.2	protein_coding	2	c.244+58852_244+58854delCAT
1	53742977	AATG	A	PASS	intron_variant	MODIFIER	PDE10A	484073	transcript	XM_022418804.1	protein_coding	1	c.70+11525_70+11527delCAT
1	53742977	AATG	A	PASS	intron_variant	MODIFIER	PDE10A	484073	transcript	XM_541190.6	protein_coding	1	c.67+12396_67+12398delCAT
1	53742977	AATG	A	PASS	intron_variant	MODIFIER	PDE10A	484073	transcript	XM_005615565.3	protein_coding	2	c.49+58852_49+58854delCAT
1	53925935	G	A	PASS	intron_variant	MODIFIER	PDE10A	484073	transcript	XM_014113092.2	protein_coding	1	c.109+122458C>T
1	53925935	G	A	PASS	intron_variant	MODIFIER	PDE10A	484073	transcript	XM_005615565.3	protein_coding	1	c.-87+123728C>T
1	54462058	T	G	PASS	intron_variant	MODIFIER	RPS6KA2	612448	transcript	XM_014113139.2	protein_coding	12	c.982+5979A>C
1	54462058	T	G	PASS	intron_variant	MODIFIER	RPS6KA2	612448	transcript	XM_022418900.1	protein_coding	10	c.811+5979A>C
1	54462058	T	G	PASS	intron_variant	MODIFIER	RPS6KA2	612448	transcript	XM_014113137.2	protein_coding	10	c.874+5979A>C
1	54462058	T	G	PASS	intron_variant	MODIFIER	RPS6KA2	612448	transcript	XM_850175.5	protein_coding	10	c.970+5979A>C
1	54462058	T	G	PASS	intron_variant	MODIFIER	RPS6KA2	612448	transcript	XM_022418896.1	protein_coding	10	c.859+5979A>C
1	54462058	T	G	PASS	intron_variant	MODIFIER	RPS6KA2	612448	transcript	XM_014113147.2	protein_coding	11	c.901+5979A>C
1	55022139	T	G	PASS	downstream_gene_variant	MODIFIER	TCP10L2	484082	transcript	XM_022418942.1	protein_coding	-1	c.*2391T>G
1	55022139	T	G	PASS	downstream_gene_variant	MODIFIER	TCP10L2	484082	transcript	XM_022418950.1	protein_coding	-1	c.*2410T>G
1	55022139	T	G	PASS	downstream_gene_variant	MODIFIER	TCP10L2	484082	transcript	XR_002626833.1	pseudogene	-1	n.*2267T>G
1	55022139	T	G	PASS	downstream_gene_variant	MODIFIER	TCP10L2	484082	transcript	XR_002626834.1	pseudogene	-1	n.*2267T>G
1	55022139	T	G	PASS	downstream_gene_variant	MODIFIER	TCP10L2	484082	transcript	XM_022418966.1	protein_coding	-1	c.*2391T>G
1	55022139	T	G	PASS	downstream_gene_variant	MODIFIER	TCP10L2	484082	transcript	XM_022418955.1	protein_coding	-1	c.*2391T>G
1	55022139	T	G	PASS	intergenic_region	MODIFIER	TCP10L2-LOC111095971	484082-111095971	intergenic_region	484082-111095971		-1	n.55022139T>G
1	55022152	C	T	PASS	downstream_gene_variant	MODIFIER	TCP10L2	484082	transcript	XM_022418942.1	protein_coding	-1	c.*2404C>T
1	55022152	C	T	PASS	downstream_gene_variant	MODIFIER	TCP10L2	484082	transcript	XM_022418950.1	protein_coding	-1	c.*2423C>T
1	55022152	C	T	PASS	downstream_gene_variant	MODIFIER	TCP10L2	484082	transcript	XR_002626833.1	pseudogene	-1	n.*2280C>T
1	55022152	C	T	PASS	downstream_gene_variant	MODIFIER	TCP10L2	484082	transcript	XR_002626834.1	pseudogene	-1	n.*2280C>T
1	55022152	C	T	PASS	downstream_gene_variant	MODIFIER	TCP10L2	484082	transcript	XM_022418966.1	protein_coding	-1	c.*2404C>T
1	55022152	C	T	PASS	downstream_gene_variant	MODIFIER	TCP10L2	484082	transcript	XM_022418955.1	protein_coding	-1	c.*2404C>T
1	55022152	C	T	PASS	intergenic_region	MODIFIER	TCP10L2-LOC111095971	484082-111095971	intergenic_region	484082-111095971		-1	n.55022152C>T
1	56208791	C	T	PASS	intergenic_region	MODIFIER	LOC102153755-THBS2	102153755-484087	intergenic_region	102153755-484087		-1	n.56208791C>T
1	56531050	C	T	PASS	intergenic_region	MODIFIER	LOC102153803-WDR27	102153803-612528	intergenic_region	102153803-612528		-1	n.56531050C>T
1	57241046	A	C	PASS	upstream_gene_variant	MODIFIER	RFX6	484096	transcript	XM_022419390.1	protein_coding	-1	c.-1557A>C
1	57241046	A	C	PASS	intergenic_region	MODIFIER	GPRC6A-RFX6	484095-484096	intergenic_region	484095-484096		-1	n.57241046A>C
1	57321521	A	ATTTTATTTTTTT	PASS	upstream_gene_variant	MODIFIER	LOC111090702	111090702	transcript	XR_002615506.1	pseudogene	-1	n.-2663_-2662insTTTTATTTTTTT
1	57321521	A	ATTTTATTTTTTT	PASS	intergenic_region	MODIFIER	RFX6-LOC111090702	484096-111090702	intergenic_region	484096-111090702		-1	n.57321521_57321522insTTTTATTTTTTT
1	57636389	C	T	PASS	missense_variant	MODERATE	ROS1	484098	transcript	XM_014113314.2	protein_coding	16	c.2005G>A	p.Glu669Lys
1	57636389	C	T	PASS	missense_variant	MODERATE	ROS1	484098	transcript	XM_022419412.1	protein_coding	15	c.1792G>A	p.Glu598Lys
1	57636389	C	T	PASS	missense_variant	MODERATE	ROS1	484098	transcript	XM_014113319.2	protein_coding	16	c.2005G>A	p.Glu669Lys
1	57636389	C	T	PASS	missense_variant	MODERATE	ROS1	484098	transcript	XM_014113322.2	protein_coding	15	c.1978G>A	p.Glu660Lys
1	57636389	C	T	PASS	missense_variant	MODERATE	ROS1	484098	transcript	XM_022419413.1	protein_coding	16	c.2005G>A	p.Glu669Lys
1	58187814	C	T	PASS	intron_variant	MODIFIER	SLC35F1	484103	transcript	XM_541220.6	protein_coding	1	c.174-67499C>T
1	58187814	C	T	PASS	intron_variant	MODIFIER	LOC111096073	111096073	transcript	XR_002627159.1	pseudogene	2	n.231-16709C>T
1	58187814	C	T	PASS	intron_variant	MODIFIER	LOC111096073	111096073	transcript	XR_002627160.1	pseudogene	2	n.231-16843C>T
1	58826161	TGGAGCCACGAAATAGATAATAGGGTCTCAGAAAATGACTGCTGACTTAGTAAGAGAACCTAATGTAGTAATAGTAATAAACCTAAAGTAGCTTTTCA	T	PASS	intron_variant	MODIFIER	MCM9	484104	transcript	XM_541221.6	protein_coding	7	c.1150+10818_1150+10914delTGAAAAGCTACTTTAGGTTTATTACTATTACTACATTAGGTTCTCTTACTAAGTCAGCAGTCATTTTCTGAGACCCTATTATCTATTTCGTGGCTCC
1	58826161	TGGAGCCACGAAATAGATAATAGGGTCTCAGAAAATGACTGCTGACTTAGTAAGAGAACCTAATGTAGTAATAGTAATAAACCTAAAGTAGCTTTTCA	T	PASS	intron_variant	MODIFIER	ASF1A	476273	transcript	XM_533479.6	protein_coding	1	c.110-1400_110-1304delGGAGCCACGAAATAGATAATAGGGTCTCAGAAAATGACTGCTGACTTAGTAAGAGAACCTAATGTAGTAATAGTAATAAACCTAAAGTAGCTTTTCA
1	58826161	TGGAGCCACGAAATAGATAATAGGGTCTCAGAAAATGACTGCTGACTTAGTAAGAGAACCTAATGTAGTAATAGTAATAAACCTAAAGTAGCTTTTCA	T	PASS	intron_variant	MODIFIER	MCM9	484104	transcript	XM_022419467.1	protein_coding	7	c.1150+10818_1150+10914delTGAAAAGCTACTTTAGGTTTATTACTATTACTACATTAGGTTCTCTTACTAAGTCAGCAGTCATTTTCTGAGACCCTATTATCTATTTCGTGGCTCC
1	58826161	TGGAGCCACGAAATAGATAATAGGGTCTCAGAAAATGACTGCTGACTTAGTAAGAGAACCTAATGTAGTAATAGTAATAAACCTAAAGTAGCTTTTCA	T	PASS	intron_variant	MODIFIER	MCM9	484104	transcript	XR_002627240.1	pseudogene	7	n.1182+10818_1182+10914delTGAAAAGCTACTTTAGGTTTATTACTATTACTACATTAGGTTCTCTTACTAAGTCAGCAGTCATTTTCTGAGACCCTATTATCTATTTCGTGGCTCC
1	58826161	TGGAGCCACGAAATAGATAATAGGGTCTCAGAAAATGACTGCTGACTTAGTAAGAGAACCTAATGTAGTAATAGTAATAAACCTAAAGTAGCTTTTCA	T	PASS	intron_variant	MODIFIER	MCM9	484104	transcript	XM_022419463.1	protein_coding	7	c.1150+10818_1150+10914delTGAAAAGCTACTTTAGGTTTATTACTATTACTACATTAGGTTCTCTTACTAAGTCAGCAGTCATTTTCTGAGACCCTATTATCTATTTCGTGGCTCC
1	58826161	TGGAGCCACGAAATAGATAATAGGGTCTCAGAAAATGACTGCTGACTTAGTAAGAGAACCTAATGTAGTAATAGTAATAAACCTAAAGTAGCTTTTCA	T	PASS	intron_variant	MODIFIER	MCM9	484104	transcript	XM_022419469.1	protein_coding	7	c.1150+10818_1150+10914delTGAAAAGCTACTTTAGGTTTATTACTATTACTACATTAGGTTCTCTTACTAAGTCAGCAGTCATTTTCTGAGACCCTATTATCTATTTCGTGGCTCC
1	58826161	TGGAGCCACGAAATAGATAATAGGGTCTCAGAAAATGACTGCTGACTTAGTAAGAGAACCTAATGTAGTAATAGTAATAAACCTAAAGTAGCTTTTCA	T	PASS	intron_variant	MODIFIER	MCM9	484104	transcript	XM_022419468.1	protein_coding	7	c.1150+10818_1150+10914delTGAAAAGCTACTTTAGGTTTATTACTATTACTACATTAGGTTCTCTTACTAAGTCAGCAGTCATTTTCTGAGACCCTATTATCTATTTCGTGGCTCC
1	58826161	TGGAGCCACGAAATAGATAATAGGGTCTCAGAAAATGACTGCTGACTTAGTAAGAGAACCTAATGTAGTAATAGTAATAAACCTAAAGTAGCTTTTCA	T	PASS	intron_variant	MODIFIER	MCM9	484104	transcript	XR_002627242.1	pseudogene	7	n.1182+10818_1182+10914delTGAAAAGCTACTTTAGGTTTATTACTATTACTACATTAGGTTCTCTTACTAAGTCAGCAGTCATTTTCTGAGACCCTATTATCTATTTCGTGGCTCC
1	58826161	TGGAGCCACGAAATAGATAATAGGGTCTCAGAAAATGACTGCTGACTTAGTAAGAGAACCTAATGTAGTAATAGTAATAAACCTAAAGTAGCTTTTCA	T	PASS	intron_variant	MODIFIER	MCM9	484104	transcript	XM_022419472.1	protein_coding	7	c.1150+10818_1150+10914delTGAAAAGCTACTTTAGGTTTATTACTATTACTACATTAGGTTCTCTTACTAAGTCAGCAGTCATTTTCTGAGACCCTATTATCTATTTCGTGGCTCC
1	58826161	TGGAGCCACGAAATAGATAATAGGGTCTCAGAAAATGACTGCTGACTTAGTAAGAGAACCTAATGTAGTAATAGTAATAAACCTAAAGTAGCTTTTCA	T	PASS	intron_variant	MODIFIER	MCM9	484104	transcript	XM_022419475.1	protein_coding	7	c.1150+10818_1150+10914delTGAAAAGCTACTTTAGGTTTATTACTATTACTACATTAGGTTCTCTTACTAAGTCAGCAGTCATTTTCTGAGACCCTATTATCTATTTCGTGGCTCC
1	58826161	TGGAGCCACGAAATAGATAATAGGGTCTCAGAAAATGACTGCTGACTTAGTAAGAGAACCTAATGTAGTAATAGTAATAAACCTAAAGTAGCTTTTCA	T	PASS	intron_variant	MODIFIER	MCM9	484104	transcript	XM_022419474.1	protein_coding	7	c.1150+10818_1150+10914delTGAAAAGCTACTTTAGGTTTATTACTATTACTACATTAGGTTCTCTTACTAAGTCAGCAGTCATTTTCTGAGACCCTATTATCTATTTCGTGGCTCC
1	59873734	G	A	PASS	intergenic_region	MODIFIER	LOC100687379-LOC106559260	100687379-106559260	intergenic_region	100687379-106559260		-1	n.59873734G>A
1	60373509	C	T	PASS	intergenic_region	MODIFIER	LOC111089986-LOC111096173	111089986-111096173	intergenic_region	111089986-111096173		-1	n.60373509C>T
1	60742078	C	G	PASS	intron_variant	MODIFIER	TBC1D32	484107	transcript	XM_005615601.3	protein_coding	26	c.2902+813G>C
1	60742078	C	G	PASS	intron_variant	MODIFIER	LOC111096177	111096177	transcript	XR_002627278.1	pseudogene	2	n.957-2579C>G
1	60742078	C	G	PASS	intron_variant	MODIFIER	TBC1D32	484107	transcript	XM_022419499.1	protein_coding	23	c.2242+813G>C
1	60742078	C	G	PASS	intron_variant	MODIFIER	TBC1D32	484107	transcript	XM_014113418.2	protein_coding	25	c.2776+813G>C
1	60742078	C	G	PASS	intron_variant	MODIFIER	TBC1D32	484107	transcript	XM_022419495.1	protein_coding	26	c.2902+813G>C
1	60742078	C	G	PASS	intron_variant	MODIFIER	TBC1D32	484107	transcript	XM_005615602.3	protein_coding	26	c.2902+813G>C
1	60742078	C	G	PASS	intron_variant	MODIFIER	TBC1D32	484107	transcript	XR_002627254.1	pseudogene	26	n.3050+813G>C
1	60829220	T	TG	PASS	intron_variant	MODIFIER	TBC1D32	484107	transcript	XM_005615601.3	protein_coding	12	c.1235-124_1235-123insC
1	60829220	T	TG	PASS	intron_variant	MODIFIER	TBC1D32	484107	transcript	XM_022419499.1	protein_coding	9	c.575-124_575-123insC
1	60829220	T	TG	PASS	intron_variant	MODIFIER	TBC1D32	484107	transcript	XM_014113418.2	protein_coding	11	c.1109-124_1109-123insC
1	60829220	T	TG	PASS	intron_variant	MODIFIER	TBC1D32	484107	transcript	XM_022419495.1	protein_coding	12	c.1235-124_1235-123insC
1	60829220	T	TG	PASS	intron_variant	MODIFIER	TBC1D32	484107	transcript	XM_005615602.3	protein_coding	12	c.1235-124_1235-123insC
1	60829220	T	TG	PASS	intron_variant	MODIFIER	TBC1D32	484107	transcript	XR_002627254.1	pseudogene	12	n.1383-124_1383-123insC
1	61865936	C	T	PASS	intergenic_region	MODIFIER	SERINC1-PKIB	476277-100683903	intergenic_region	476277-100683903		-1	n.61865936C>T
1	62184088	A	T	PASS	intergenic_region	MODIFIER	SMPDL3A-CLVS2	476279-484109	intergenic_region	476279-484109		-1	n.62184088A>T
1	62334607	CTTTCTTTCTTTCCTTTCCT	C	PASS	intergenic_region	MODIFIER	CLVS2-TRDN	484109-403776	intergenic_region	484109-403776		-1	n.62334608_62334626delTTTCTTTCTTTCCTTTCCT
1	62374833	G	A	PASS	intergenic_region	MODIFIER	CLVS2-TRDN	484109-403776	intergenic_region	484109-403776		-1	n.62374833G>A
1	62718300	TC	T	PASS	intron_variant	MODIFIER	TRDN	403776	transcript	NM_001003154.2	protein_coding	2	c.232+1238delG
1	63294657	T	TTAAATTGGTTACAAAAAAAAAAAAAAAAAAAAAAAAAAAAAAA	PASS	intron_variant	MODIFIER	NKAIN2	100688012	transcript	XM_014113513.2	protein_coding	1	c.22-58889_22-58888insTAAATTGGTTACAAAAAAAAAAAAAAAAAAAAAAAAAAAAAAA
1	63294657	T	TTAAATTGGTTACAAAAAAAAAAAAAAAAAAAAAAAAAAAAAAA	PASS	intron_variant	MODIFIER	NKAIN2	100688012	transcript	XM_022419659.1	protein_coding	1	c.22-58889_22-58888insTAAATTGGTTACAAAAAAAAAAAAAAAAAAAAAAAAAAAAAAA
1	63612674	G	T	PASS	intron_variant	MODIFIER	NKAIN2	100688012	transcript	XM_014113513.2	protein_coding	3	c.241-77257G>T
1	63612674	G	T	PASS	intron_variant	MODIFIER	NKAIN2	100688012	transcript	XM_022419659.1	protein_coding	3	c.241-77257G>T
1	63717518	C	A	PASS	intron_variant	MODIFIER	NKAIN2	100688012	transcript	XM_014113513.2	protein_coding	4	c.441+27387C>A
1	63717518	C	A	PASS	intron_variant	MODIFIER	NKAIN2	100688012	transcript	XM_022419659.1	protein_coding	4	c.441+27387C>A
1	63879629	A	T	PASS	intergenic_region	MODIFIER	NKAIN2-RNF217	100688012-484112	intergenic_region	100688012-484112		-1	n.63879629A>T
1	64180974	G	A	PASS	upstream_gene_variant	MODIFIER	TPD52L1	612660	transcript	XR_002627356.1	pseudogene	-1	n.-2793G>A
1	64180974	G	A	PASS	upstream_gene_variant	MODIFIER	TPD52L1	612660	transcript	XM_014113531.2	protein_coding	-1	c.-2861G>A
1	64180974	G	A	PASS	upstream_gene_variant	MODIFIER	TPD52L1	612660	transcript	XM_014113534.2	protein_coding	-1	c.-2861G>A
1	64180974	G	A	PASS	upstream_gene_variant	MODIFIER	TPD52L1	612660	transcript	XM_014113537.2	protein_coding	-1	c.-2861G>A
1	64180974	G	A	PASS	upstream_gene_variant	MODIFIER	TPD52L1	612660	transcript	XM_022419687.1	protein_coding	-1	c.-2861G>A
1	64180974	G	A	PASS	upstream_gene_variant	MODIFIER	TPD52L1	612660	transcript	XM_014113525.2	protein_coding	-1	c.-2861G>A
1	64180974	G	A	PASS	upstream_gene_variant	MODIFIER	TPD52L1	612660	transcript	XM_022419678.1	protein_coding	-1	c.-2861G>A
1	64180974	G	A	PASS	intron_variant	MODIFIER	TPD52L1	612660	transcript	XM_022419685.1	protein_coding	1	c.-68-2793G>A
1	64927603	A	C	PASS	intergenic_region	MODIFIER	TRMT11-LOC100682630	476285-100682630	intergenic_region	476285-100682630		-1	n.64927603A>C
1	64982924	G	A	PASS	intergenic_region	MODIFIER	TRMT11-LOC100682630	476285-100682630	intergenic_region	476285-100682630		-1	n.64982924G>A
1	64983370	T	TAA	PASS	intergenic_region	MODIFIER	TRMT11-LOC100682630	476285-100682630	intergenic_region	476285-100682630		-1	n.64983370_64983371insAA
1	65045703	C	T	PASS	intron_variant	MODIFIER	LOC111096229	111096229	transcript	XR_002627401.1	pseudogene	2	n.263-19866C>T
1	65485507	C	T	PASS	intergenic_region	MODIFIER	LOC111090705-LOC100684456	111090705-100684456	intergenic_region	111090705-100684456		-1	n.65485507C>T
1	65664255	G	T	PASS	downstream_gene_variant	MODIFIER	LOC102153070	102153070	transcript	XR_002627437.1	pseudogene	-1	n.*3079C>A
1	65664255	G	T	PASS	intergenic_region	MODIFIER	LOC100684456-LOC102153070	100684456-102153070	intergenic_region	100684456-102153070		-1	n.65664255G>T
1	65757497	TC	T	PASS	intron_variant	MODIFIER	LOC102153070	102153070	transcript	XR_002627450.1	pseudogene	6	n.2131+16992delG
1	65757497	TC	T	PASS	intron_variant	MODIFIER	LOC102153070	102153070	transcript	XR_002627437.1	pseudogene	4	n.330-22118delG
1	65757497	TC	T	PASS	intron_variant	MODIFIER	LOC102153070	102153070	transcript	XR_002627441.1	pseudogene	4	n.330-22118delG
1	65757497	TC	T	PASS	intron_variant	MODIFIER	LOC102153070	102153070	transcript	XR_002627442.1	pseudogene	4	n.330-22118delG
1	65757497	TC	T	PASS	intron_variant	MODIFIER	LOC102153070	102153070	transcript	XR_002627461.1	pseudogene	4	n.330-22118delG
1	65757497	TC	T	PASS	intron_variant	MODIFIER	LOC102153070	102153070	transcript	XR_002627443.1	pseudogene	4	n.330-22118delG
1	65757497	TC	T	PASS	intron_variant	MODIFIER	LOC102153070	102153070	transcript	XR_002627454.1	pseudogene	4	n.330-22118delG
1	65757497	TC	T	PASS	intron_variant	MODIFIER	LOC102153070	102153070	transcript	XR_002627451.1	pseudogene	4	n.511+16992delG
1	65757497	TC	T	PASS	intron_variant	MODIFIER	LOC102153070	102153070	transcript	XR_002627434.1	pseudogene	6	n.491+16992delG
1	65757497	TC	T	PASS	intron_variant	MODIFIER	LOC102153070	102153070	transcript	XR_002627430.1	pseudogene	5	n.403+16992delG
1	65757497	TC	T	PASS	intron_variant	MODIFIER	LOC102153070	102153070	transcript	XR_002627444.1	pseudogene	4	n.330-22118delG
1	65757497	TC	T	PASS	intron_variant	MODIFIER	LOC102153070	102153070	transcript	XR_002627447.1	pseudogene	4	n.330-22118delG
1	65757497	TC	T	PASS	intron_variant	MODIFIER	LOC102153070	102153070	transcript	XR_002627448.1	pseudogene	3	n.438-22118delG
1	65757497	TC	T	PASS	intron_variant	MODIFIER	LOC102153070	102153070	transcript	XR_002627429.1	pseudogene	4	n.352+16992delG
1	65757497	TC	T	PASS	intron_variant	MODIFIER	LOC102153070	102153070	transcript	XR_002627445.1	pseudogene	4	n.1969-22118delG
1	65757497	TC	T	PASS	intron_variant	MODIFIER	LOC102153070	102153070	transcript	XR_002627426.1	pseudogene	4	n.330-22118delG
1	65757497	TC	T	PASS	intron_variant	MODIFIER	LOC102153070	102153070	transcript	XR_002627427.1	pseudogene	4	n.330-22118delG
1	65757497	TC	T	PASS	intron_variant	MODIFIER	LOC102153070	102153070	transcript	XR_002627431.1	pseudogene	4	n.257-22118delG
1	65757497	TC	T	PASS	intron_variant	MODIFIER	LOC102153070	102153070	transcript	XR_002627433.1	pseudogene	3	n.206-22118delG
1	65757497	TC	T	PASS	intron_variant	MODIFIER	LOC102153070	102153070	transcript	XR_001316225.2	pseudogene	4	n.330-22118delG
1	65757497	TC	T	PASS	intron_variant	MODIFIER	LOC102153070	102153070	transcript	XR_002627446.1	pseudogene	4	n.330-22118delG
1	65757497	TC	T	PASS	intron_variant	MODIFIER	LOC102153070	102153070	transcript	XR_002627449.1	pseudogene	4	n.330-22118delG
1	65757497	TC	T	PASS	intron_variant	MODIFIER	LOC102153070	102153070	transcript	XR_001316226.2	pseudogene	4	n.330-22118delG
1	65827725	T	TAAGTTATAAAACAATAGGCATTATGAAGGC	PASS	intron_variant	MODIFIER	LOC102153070	102153070	transcript	XR_002627450.1	pseudogene	3	n.1845+14442_1845+14443insGCCTTCATAATGCCTATTGTTTTATAACTT
1	65827725	T	TAAGTTATAAAACAATAGGCATTATGAAGGC	PASS	intron_variant	MODIFIER	LOC102153070	102153070	transcript	XR_002627437.1	pseudogene	3	n.205+14442_205+14443insGCCTTCATAATGCCTATTGTTTTATAACTT
1	65827725	T	TAAGTTATAAAACAATAGGCATTATGAAGGC	PASS	intron_variant	MODIFIER	LOC102153070	102153070	transcript	XR_002627441.1	pseudogene	3	n.205+14442_205+14443insGCCTTCATAATGCCTATTGTTTTATAACTT
1	65827725	T	TAAGTTATAAAACAATAGGCATTATGAAGGC	PASS	intron_variant	MODIFIER	LOC102153070	102153070	transcript	XR_002627442.1	pseudogene	3	n.205+14442_205+14443insGCCTTCATAATGCCTATTGTTTTATAACTT
1	65827725	T	TAAGTTATAAAACAATAGGCATTATGAAGGC	PASS	intron_variant	MODIFIER	LOC102153070	102153070	transcript	XR_002627461.1	pseudogene	3	n.205+14442_205+14443insGCCTTCATAATGCCTATTGTTTTATAACTT
1	65827725	T	TAAGTTATAAAACAATAGGCATTATGAAGGC	PASS	intron_variant	MODIFIER	LOC102153070	102153070	transcript	XR_002627443.1	pseudogene	3	n.205+14442_205+14443insGCCTTCATAATGCCTATTGTTTTATAACTT
1	65827725	T	TAAGTTATAAAACAATAGGCATTATGAAGGC	PASS	intron_variant	MODIFIER	LOC102153070	102153070	transcript	XR_002627454.1	pseudogene	3	n.205+14442_205+14443insGCCTTCATAATGCCTATTGTTTTATAACTT
1	65827725	T	TAAGTTATAAAACAATAGGCATTATGAAGGC	PASS	intron_variant	MODIFIER	LOC102153070	102153070	transcript	XR_002627451.1	pseudogene	2	n.313+14442_313+14443insGCCTTCATAATGCCTATTGTTTTATAACTT
1	65827725	T	TAAGTTATAAAACAATAGGCATTATGAAGGC	PASS	intron_variant	MODIFIER	LOC102153070	102153070	transcript	XR_002627434.1	pseudogene	3	n.205+14442_205+14443insGCCTTCATAATGCCTATTGTTTTATAACTT
1	65827725	T	TAAGTTATAAAACAATAGGCATTATGAAGGC	PASS	intron_variant	MODIFIER	LOC102153070	102153070	transcript	XR_002627430.1	pseudogene	3	n.205+14442_205+14443insGCCTTCATAATGCCTATTGTTTTATAACTT
1	65827725	T	TAAGTTATAAAACAATAGGCATTATGAAGGC	PASS	intron_variant	MODIFIER	LOC102153070	102153070	transcript	XR_002627444.1	pseudogene	3	n.205+14442_205+14443insGCCTTCATAATGCCTATTGTTTTATAACTT
1	65827725	T	TAAGTTATAAAACAATAGGCATTATGAAGGC	PASS	intron_variant	MODIFIER	LOC102153070	102153070	transcript	XR_002627447.1	pseudogene	3	n.205+14442_205+14443insGCCTTCATAATGCCTATTGTTTTATAACTT
1	65827725	T	TAAGTTATAAAACAATAGGCATTATGAAGGC	PASS	intron_variant	MODIFIER	LOC102153070	102153070	transcript	XR_002627448.1	pseudogene	2	n.313+14442_313+14443insGCCTTCATAATGCCTATTGTTTTATAACTT
1	65827725	T	TAAGTTATAAAACAATAGGCATTATGAAGGC	PASS	intron_variant	MODIFIER	LOC102153070	102153070	transcript	XR_002627429.1	pseudogene	3	n.205+14442_205+14443insGCCTTCATAATGCCTATTGTTTTATAACTT
1	65827725	T	TAAGTTATAAAACAATAGGCATTATGAAGGC	PASS	intron_variant	MODIFIER	LOC102153070	102153070	transcript	XR_002627445.1	pseudogene	3	n.1844+14442_1844+14443insGCCTTCATAATGCCTATTGTTTTATAACTT
1	65827725	T	TAAGTTATAAAACAATAGGCATTATGAAGGC	PASS	intron_variant	MODIFIER	LOC102153070	102153070	transcript	XR_002627426.1	pseudogene	3	n.205+14442_205+14443insGCCTTCATAATGCCTATTGTTTTATAACTT
1	65827725	T	TAAGTTATAAAACAATAGGCATTATGAAGGC	PASS	intron_variant	MODIFIER	LOC102153070	102153070	transcript	XR_002627427.1	pseudogene	3	n.205+14442_205+14443insGCCTTCATAATGCCTATTGTTTTATAACTT
1	65827725	T	TAAGTTATAAAACAATAGGCATTATGAAGGC	PASS	intron_variant	MODIFIER	LOC102153070	102153070	transcript	XR_002627431.1	pseudogene	3	n.205+14442_205+14443insGCCTTCATAATGCCTATTGTTTTATAACTT
1	65827725	T	TAAGTTATAAAACAATAGGCATTATGAAGGC	PASS	intron_variant	MODIFIER	LOC102153070	102153070	transcript	XR_002627433.1	pseudogene	3	n.205+14442_205+14443insGCCTTCATAATGCCTATTGTTTTATAACTT
1	65827725	T	TAAGTTATAAAACAATAGGCATTATGAAGGC	PASS	intron_variant	MODIFIER	LOC102153070	102153070	transcript	XR_001316225.2	pseudogene	3	n.205+14442_205+14443insGCCTTCATAATGCCTATTGTTTTATAACTT
1	65827725	T	TAAGTTATAAAACAATAGGCATTATGAAGGC	PASS	intron_variant	MODIFIER	LOC102153070	102153070	transcript	XR_002627446.1	pseudogene	3	n.205+14442_205+14443insGCCTTCATAATGCCTATTGTTTTATAACTT
1	65827725	T	TAAGTTATAAAACAATAGGCATTATGAAGGC	PASS	intron_variant	MODIFIER	LOC102153070	102153070	transcript	XR_002627449.1	pseudogene	3	n.205+14442_205+14443insGCCTTCATAATGCCTATTGTTTTATAACTT
1	65827725	T	TAAGTTATAAAACAATAGGCATTATGAAGGC	PASS	intron_variant	MODIFIER	LOC102153070	102153070	transcript	XR_001316226.2	pseudogene	3	n.205+14442_205+14443insGCCTTCATAATGCCTATTGTTTTATAACTT
1	65930009	T	C	PASS	downstream_gene_variant	MODIFIER	RSPO3	476287	transcript	XM_022419833.1	protein_coding	-1	c.*4038T>C
1	65930009	T	C	PASS	intron_variant	MODIFIER	RSPO3	476287	transcript	XM_022419831.1	protein_coding	4	c.620-4193T>C
1	66010309	T	G	PASS	3_prime_UTR_variant	MODIFIER	RNF146	476288	transcript	XM_005615621.3	protein_coding	3	c.*114T>G
1	66010309	T	G	PASS	3_prime_UTR_variant	MODIFIER	RNF146	476288	transcript	XM_022419863.1	protein_coding	4	c.*114T>G
1	66010309	T	G	PASS	3_prime_UTR_variant	MODIFIER	RNF146	476288	transcript	XM_533493.6	protein_coding	3	c.*114T>G
1	66010309	T	G	PASS	3_prime_UTR_variant	MODIFIER	RNF146	476288	transcript	XM_022419872.1	protein_coding	4	c.*114T>G
1	66010309	T	G	PASS	3_prime_UTR_variant	MODIFIER	RNF146	476288	transcript	XM_022419882.1	protein_coding	2	c.*114T>G
1	66010309	T	G	PASS	3_prime_UTR_variant	MODIFIER	RNF146	476288	transcript	XM_005615622.3	protein_coding	4	c.*114T>G
1	66010309	T	G	PASS	3_prime_UTR_variant	MODIFIER	RNF146	476288	transcript	XM_005615624.3	protein_coding	4	c.*114T>G
1	66010309	T	G	PASS	3_prime_UTR_variant	MODIFIER	RNF146	476288	transcript	XM_022419868.1	protein_coding	5	c.*114T>G
1	66010309	T	G	PASS	3_prime_UTR_variant	MODIFIER	RNF146	476288	transcript	XM_022419877.1	protein_coding	5	c.*114T>G
1	66010309	T	G	PASS	3_prime_UTR_variant	MODIFIER	RNF146	476288	transcript	XM_005615623.3	protein_coding	4	c.*114T>G
1	66010309	T	G	PASS	downstream_gene_variant	MODIFIER	ECHDC1	609850	transcript	XM_005615626.3	protein_coding	-1	c.*2549A>C
1	66010309	T	G	PASS	downstream_gene_variant	MODIFIER	ECHDC1	609850	transcript	XM_005615628.2	protein_coding	-1	c.*2549A>C
1	66010309	T	G	PASS	downstream_gene_variant	MODIFIER	ECHDC1	609850	transcript	XM_005615627.3	protein_coding	-1	c.*2549A>C
1	66010309	T	G	PASS	downstream_gene_variant	MODIFIER	ECHDC1	609850	transcript	XM_022419841.1	protein_coding	-1	c.*2571A>C
1	66071868	A	G	PASS	intron_variant	MODIFIER	ECHDC1	609850	transcript	XM_005615626.3	protein_coding	1	c.256+877T>C
1	66071868	A	G	PASS	intron_variant	MODIFIER	ECHDC1	609850	transcript	XM_022419841.1	protein_coding	1	c.256+877T>C
1	66149116	G	T	PASS	downstream_gene_variant	MODIFIER	SOGA3	484118	transcript	XM_014113655.2	protein_coding	-1	c.*11655C>A
1	66149116	G	T	PASS	downstream_gene_variant	MODIFIER	SOGA3	484118	transcript	XM_022419895.1	protein_coding	-1	c.*11655C>A
1	66149116	G	T	PASS	downstream_gene_variant	MODIFIER	SOGA3	484118	transcript	XM_022419897.1	protein_coding	-1	c.*11655C>A
1	66149116	G	T	PASS	intron_variant	MODIFIER	KIAA0408	111098306	transcript	XM_022426220.1	protein_coding	1	c.-105+2503C>A
1	66615787	C	G	PASS	intron_variant	MODIFIER	PTPRK	476290	transcript	XM_022419925.1	protein_coding	24	c.3085-3351G>C
1	66615787	C	G	PASS	intron_variant	MODIFIER	PTPRK	476290	transcript	XM_022419929.1	protein_coding	24	c.3082-3351G>C
1	66615787	C	G	PASS	intron_variant	MODIFIER	PTPRK	476290	transcript	XM_022419932.1	protein_coding	23	c.3067-3351G>C
1	66615787	C	G	PASS	intron_variant	MODIFIER	PTPRK	476290	transcript	XM_022419933.1	protein_coding	23	c.3055-3351G>C
1	66615787	C	G	PASS	intron_variant	MODIFIER	PTPRK	476290	transcript	XM_022419934.1	protein_coding	22	c.3037-3351G>C
1	66615787	C	G	PASS	intron_variant	MODIFIER	PTPRK	476290	transcript	XM_022419935.1	protein_coding	24	c.2980-3351G>C
1	66615788	A	G	PASS	intron_variant	MODIFIER	PTPRK	476290	transcript	XM_022419925.1	protein_coding	24	c.3085-3352T>C
1	66615788	A	G	PASS	intron_variant	MODIFIER	PTPRK	476290	transcript	XM_022419929.1	protein_coding	24	c.3082-3352T>C
1	66615788	A	G	PASS	intron_variant	MODIFIER	PTPRK	476290	transcript	XM_022419932.1	protein_coding	23	c.3067-3352T>C
1	66615788	A	G	PASS	intron_variant	MODIFIER	PTPRK	476290	transcript	XM_022419933.1	protein_coding	23	c.3055-3352T>C
1	66615788	A	G	PASS	intron_variant	MODIFIER	PTPRK	476290	transcript	XM_022419934.1	protein_coding	22	c.3037-3352T>C
1	66615788	A	G	PASS	intron_variant	MODIFIER	PTPRK	476290	transcript	XM_022419935.1	protein_coding	24	c.2980-3352T>C
1	67048576	C	G	PASS	intergenic_region	MODIFIER	PTPRK-LOC106558822	476290-106558822	intergenic_region	476290-106558822		-1	n.67048576C>G
1	67079276	T	C	PASS	upstream_gene_variant	MODIFIER	LOC106558822	106558822	transcript	XR_001316235.2	pseudogene	-1	n.-1038T>C
1	67079276	T	C	PASS	intergenic_region	MODIFIER	PTPRK-LOC106558822	476290-106558822	intergenic_region	476290-106558822		-1	n.67079276T>C
1	67101961	G	C	PASS	intron_variant	MODIFIER	LOC106558822	106558822	transcript	XR_001316235.2	pseudogene	3	n.605+13060G>C
1	67271915	T	A	GATKstd	intergenic_region	MODIFIER	LOC106558822-LOC100683269	106558822-100683269	intergenic_region	106558822-100683269		-1	n.67271915T>A
1	67292347	T	C	GATKstd	intergenic_region	MODIFIER	LOC106558822-LOC100683269	106558822-100683269	intergenic_region	106558822-100683269		-1	n.67292347T>C
1	67511726	A	C	PASS	intergenic_region	MODIFIER	LOC111090710-LOC106559762	111090710-106559762	intergenic_region	111090710-106559762		-1	n.67511726A>C
1	67811276	G	C	PASS	intron_variant	MODIFIER	LAMA2	100683420	transcript	XM_022419950.1	protein_coding	11	c.1591-21551G>C
1	67923258	G	A	GATKstd	intron_variant	MODIFIER	LAMA2	100683420	transcript	XM_022419950.1	protein_coding	31	c.4574+1042G>A
1	68118038	G	A	PASS	downstream_gene_variant	MODIFIER	LOC111096277	111096277	transcript	XR_002627535.1	pseudogene	-1	n.*4715C>T
1	68118038	G	A	PASS	intergenic_region	MODIFIER	LOC111090711-LOC111096277	111090711-111096277	intergenic_region	111090711-111096277		-1	n.68118038G>A
1	68164516	A	C	PASS	intron_variant	MODIFIER	ARHGAP18	476292	transcript	NM_001286967.1	protein_coding	11	c.1360-544T>G
1	68169873	C	T	PASS	upstream_gene_variant	MODIFIER	LOC111096280	111096280	transcript	XR_002627541.1	pseudogene	-1	n.-942C>T
1	68169873	C	T	PASS	intron_variant	MODIFIER	ARHGAP18	476292	transcript	NM_001286967.1	protein_coding	10	c.1276+788G>A
1	68464313	T	C	PASS	intergenic_region	MODIFIER	TMEM244-L3MBTL3	100683572-612721	intergenic_region	100683572-612721		-1	n.68464313T>C
1	68768282	A	G	PASS	intergenic_region	MODIFIER	SAMD3-LOC111090715	484123-111090715	intergenic_region	484123-111090715		-1	n.68768282A>G
1	68772603	G	A	PASS	intergenic_region	MODIFIER	SAMD3-LOC111090715	484123-111090715	intergenic_region	484123-111090715		-1	n.68772603G>A
1	68806719	C	T	PASS	intergenic_region	MODIFIER	LOC111090715-TMEM200A	111090715-612724	intergenic_region	111090715-612724		-1	n.68806719C>T
1	68813732	G	A	PASS	intergenic_region	MODIFIER	LOC111090715-TMEM200A	111090715-612724	intergenic_region	111090715-612724		-1	n.68813732G>A
1	69244657	GCCCCGTCCCC	G	PASS	upstream_gene_variant	MODIFIER	EPB41L2	484127	transcript	XM_022419997.1	protein_coding	-1	c.-21151_-21142delGGGGACGGGG
1	69244657	GCCCCGTCCCC	G	PASS	intron_variant	MODIFIER	EPB41L2	484127	transcript	XM_014113726.2	protein_coding	1	c.-14-21137_-14-21128delGGGGACGGGG
1	69244670	CTGTGTG	C	PASS	upstream_gene_variant	MODIFIER	EPB41L2	484127	transcript	XM_022419997.1	protein_coding	-1	c.-21160_-21155delCACACA
1	69244670	CTGTGTG	C	PASS	intron_variant	MODIFIER	EPB41L2	484127	transcript	XM_014113726.2	protein_coding	1	c.-14-21146_-14-21141delCACACA
1	70438800	T	A	GATKstd	intergenic_region	MODIFIER	LOC100856674-ZNF367	100856674-100856694	intergenic_region	100856674-100856694		-1	n.70438800T>A
1	70460108	A	AG	PASS	upstream_gene_variant	MODIFIER	ZNF367	100856694	transcript	XM_003638869.4	protein_coding	-1	c.-1668_-1667insG
1	70460108	A	AG	PASS	intergenic_region	MODIFIER	LOC100856674-ZNF367	100856674-100856694	intergenic_region	100856674-100856694		-1	n.70460108_70460109insG
1	70623234	G	A	PASS	intergenic_region	MODIFIER	HSD17B3-LOC111090716	100856708-111090716	intergenic_region	100856708-111090716		-1	n.70623234G>A
1	70634965	A	AG	PASS	intron_variant	MODIFIER	LOC111090716	111090716	transcript	XR_002615524.1	pseudogene	2	n.456-464_456-463insC
1	70694836	G	A	PASS	intergenic_region	MODIFIER	LOC106559352-LOC111096339	106559352-111096339	intergenic_region	106559352-111096339		-1	n.70694836G>A
1	70704445	G	A	PASS	intergenic_region	MODIFIER	LOC106559352-LOC111096339	106559352-111096339	intergenic_region	106559352-111096339		-1	n.70704445G>A
1	71136980	T	C	PASS	upstream_gene_variant	MODIFIER	LOC111090717	111090717	transcript	XR_002615527.1	pseudogene	-1	n.-19A>G
1	71136980	T	C	PASS	upstream_gene_variant	MODIFIER	LOC111090717	111090717	transcript	XR_002615529.1	pseudogene	-1	n.-19A>G
1	71136980	T	C	PASS	intron_variant	MODIFIER	LOC111090717	111090717	transcript	XR_002615528.1	pseudogene	2	n.533-2782A>G
1	71136980	T	C	PASS	intron_variant	MODIFIER	LOC111090717	111090717	transcript	XR_002615526.1	pseudogene	2	n.533-2782A>G
1	71163887	GAA	G	PASS	intergenic_region	MODIFIER	LOC111090717-PTCH1	111090717-484137	intergenic_region	111090717-484137		-1	n.71163888_71163889delAA
1	71165749	T	G	PASS	intergenic_region	MODIFIER	LOC111090717-PTCH1	111090717-484137	intergenic_region	111090717-484137		-1	n.71165749T>G
1	71189610	G	A	PASS	intergenic_region	MODIFIER	LOC111090717-PTCH1	111090717-484137	intergenic_region	111090717-484137		-1	n.71189610G>A
1	71389236	G	T	PASS	intron_variant	MODIFIER	FANCC	607277	transcript	XM_022420404.1	protein_coding	1	c.-82+95G>T
1	71389236	G	T	PASS	intron_variant	MODIFIER	FANCC	607277	transcript	XM_022420406.1	protein_coding	1	c.-82+95G>T
1	71389236	G	T	PASS	intron_variant	MODIFIER	FANCC	607277	transcript	XM_022420405.1	protein_coding	1	c.-82+95G>T
1	72027118	C	T	GATKstd	intergenic_region	MODIFIER	C1H9orf3-FBP1	484139-476299	intergenic_region	484139-476299		-1	n.72027118C>T
1	72107267	C	T	PASS	intron_variant	MODIFIER	FBP1	476299	transcript	XM_843213.3	protein_coding	1	c.171-3050C>T
1	72107267	C	T	PASS	intron_variant	MODIFIER	FBP1	476299	transcript	XM_005615792.3	protein_coding	1	c.12-3050C>T
1	72361058	C	T	PASS	intron_variant	MODIFIER	DAPK1	484142	transcript	NM_001197157.1	protein_coding	1	c.63-3260G>A
1	72361058	C	T	PASS	intron_variant	MODIFIER	DAPK1	484142	transcript	XM_005615757.3	protein_coding	2	c.63-3260G>A
1	72361058	C	T	PASS	intron_variant	MODIFIER	DAPK1	484142	transcript	XM_005615759.2	protein_coding	2	c.63-3260G>A
1	72361058	C	T	PASS	intron_variant	MODIFIER	DAPK1	484142	transcript	XM_005615758.3	protein_coding	2	c.63-3260G>A
1	72361058	C	T	PASS	intron_variant	MODIFIER	DAPK1	484142	transcript	XM_005615756.3	protein_coding	2	c.63-3260G>A
1	72449038	G	A	PASS	upstream_gene_variant	MODIFIER	DAPK1	484142	transcript	NM_001197157.1	protein_coding	-1	c.-1354C>T
1	72449038	G	A	PASS	upstream_gene_variant	MODIFIER	DAPK1	484142	transcript	XM_005615757.3	protein_coding	-1	c.-1354C>T
1	72449038	G	A	PASS	upstream_gene_variant	MODIFIER	DAPK1	484142	transcript	XM_005615759.2	protein_coding	-1	c.-1354C>T
1	72449038	G	A	PASS	upstream_gene_variant	MODIFIER	DAPK1	484142	transcript	XM_005615758.3	protein_coding	-1	c.-1354C>T
1	72449038	G	A	PASS	upstream_gene_variant	MODIFIER	DAPK1	484142	transcript	XM_005615756.3	protein_coding	-1	c.-1354C>T
1	72449038	G	A	PASS	intergenic_region	MODIFIER	DAPK1-LOC111096369	484142-111096369	intergenic_region	484142-111096369		-1	n.72449038G>A
1	72457179	C	T	PASS	intergenic_region	MODIFIER	DAPK1-LOC111096369	484142-111096369	intergenic_region	484142-111096369		-1	n.72457179C>T
1	73592821	C	A	PASS	intergenic_region	MODIFIER	LOC111096422-GOLM1	111096422-476303	intergenic_region	111096422-476303		-1	n.73592821C>A
1	73744288	G	GAAGTC	PASS	intron_variant	MODIFIER	NAA35	476304	transcript	XM_005615804.3	protein_coding	2	c.125-1408_125-1407insGACTT
1	73744288	G	GAAGTC	PASS	intron_variant	MODIFIER	NAA35	476304	transcript	XM_533507.6	protein_coding	2	c.125-1408_125-1407insGACTT
1	73744288	G	GAAGTC	PASS	intron_variant	MODIFIER	NAA35	476304	transcript	XM_022420549.1	protein_coding	2	c.125-1408_125-1407insGACTT
1	73744288	G	GAAGTC	PASS	intron_variant	MODIFIER	NAA35	476304	transcript	XM_005615805.3	protein_coding	2	c.125-1408_125-1407insGACTT
1	73744288	G	GAAGTC	PASS	intron_variant	MODIFIER	NAA35	476304	transcript	XM_014117281.2	protein_coding	2	c.125-1408_125-1407insGACTT
1	73744288	G	GAAGTC	PASS	intron_variant	MODIFIER	NAA35	476304	transcript	XM_005615806.3	protein_coding	2	c.125-1408_125-1407insGACTT
1	73744288	G	GAAGTC	PASS	intron_variant	MODIFIER	NAA35	476304	transcript	XM_022420533.1	protein_coding	2	c.125-1408_125-1407insGACTT
1	74122821	C	CTTTTT	PASS	intergenic_region	MODIFIER	LOC111098564-LOC102157016	111098564-102157016	intergenic_region	111098564-102157016		-1	n.74122821_74122822insTTTTT
1	74122823	A	T	PASS	intergenic_region	MODIFIER	LOC111098564-LOC102157016	111098564-102157016	intergenic_region	111098564-102157016		-1	n.74122823A>T
1	74901578	A	G	PASS	intergenic_region	MODIFIER	LOC111096447-LOC111090725	111096447-111090725	intergenic_region	111096447-111090725		-1	n.74901578A>G
1	74946926	A	C	PASS	intron_variant	MODIFIER	LOC111090725	111090725	transcript	XR_002615538.1	pseudogene	2	n.499+2118T>G
1	75411593	G	GCACA	PASS	intron_variant	MODIFIER	LOC111096473	111096473	transcript	XR_002628004.1	pseudogene	2	n.176+1856_176+1857insTGTG
1	77120795	G	C	PASS	intergenic_region	MODIFIER	LOC111096572-LOC111096574	111096572-111096574	intergenic_region	111096572-111096574		-1	n.77120795G>C
1	77120805	C	G	PASS	intergenic_region	MODIFIER	LOC111096572-LOC111096574	111096572-111096574	intergenic_region	111096572-111096574		-1	n.77120805C>G
1	77120845	C	T	PASS	intergenic_region	MODIFIER	LOC111096572-LOC111096574	111096572-111096574	intergenic_region	111096572-111096574		-1	n.77120845C>T
1	77120863	G	A	PASS	intergenic_region	MODIFIER	LOC111096572-LOC111096574	111096572-111096574	intergenic_region	111096572-111096574		-1	n.77120863G>A
1	77126604	A	T	PASS	upstream_gene_variant	MODIFIER	LOC111096574	111096574	transcript	XR_002628089.1	pseudogene	-1	n.-3741A>T
1	77126604	A	T	PASS	intergenic_region	MODIFIER	LOC111096572-LOC111096574	111096572-111096574	intergenic_region	111096572-111096574		-1	n.77126604A>T
1	77228805	C	CAG	PASS	intergenic_region	MODIFIER	LOC100684363-SPATA31D1	100684363-100684505	intergenic_region	100684363-100684505		-1	n.77228805_77228806insAG
1	77229073	A	T	PASS	intergenic_region	MODIFIER	LOC100684363-SPATA31D1	100684363-100684505	intergenic_region	100684363-100684505		-1	n.77229073A>T
1	77696579	C	T	PASS	intron_variant	MODIFIER	LOC111096586	111096586	transcript	XR_002628109.1	pseudogene	1	n.128-8345G>A
1	77696579	C	T	PASS	intron_variant	MODIFIER	LOC111096586	111096586	transcript	XR_002628111.1	pseudogene	1	n.128-8345G>A
1	78690105	C	CAGTTTTCACTGTCACATCAGCAAAAATCAAAATGCTGGAGAACACACTTCTGATTTGCAGA	PASS	intergenic_region	MODIFIER	LOC102151589-LOC100687251	102151589-100687251	intergenic_region	102151589-100687251		-1	n.78690105_78690106insAGTTTTCACTGTCACATCAGCAAAAATCAAAATGCTGGAGAACACACTTCTGATTTGCAGA
1	80025758	ATGTATATGTG	A	PASS	intron_variant	MODIFIER	LOC111096622	111096622	transcript	XR_002628192.1	pseudogene	1	n.69+31892_69+31901delCACATATACA
1	81069624	A	T	PASS	intron_variant	MODIFIER	GNA14	484156	transcript	XM_541272.6	protein_coding	1	c.125-25990A>T
1	82194532	T	A	PASS	intron_variant	MODIFIER	PCSK5	484160	transcript	XM_022427203.1	protein_coding	21	c.2720+1771A>T
1	83133233	TTTC	T	PASS	intron_variant	MODIFIER	OSTF1	484161	transcript	XM_005615853.2	protein_coding	1	c.-95-18073_-95-18071delGAA
1	84079392	C	G	PASS	intron_variant	MODIFIER	LOC100685934	100685934	transcript	100685934	pseudogene	1	n.76-851G>C
1	84079395	C	T	PASS	intron_variant	MODIFIER	LOC100685934	100685934	transcript	100685934	pseudogene	1	n.76-854G>A
1	84079446	GC	G	PASS	intron_variant	MODIFIER	LOC100685934	100685934	transcript	100685934	pseudogene	1	n.76-906delG
1	84079448	G	A	PASS	intron_variant	MODIFIER	LOC100685934	100685934	transcript	100685934	pseudogene	1	n.76-907C>T
1	84123191	A	T	PASS	intergenic_region	MODIFIER	LOC100685934-LOC100686852	100685934-100686852	intergenic_region	100685934-100686852		-1	n.84123191A>T
1	84141601	G	A	PASS	intergenic_region	MODIFIER	LOC100685934-LOC100686852	100685934-100686852	intergenic_region	100685934-100686852		-1	n.84141601G>A
1	84175164	GCT	G	PASS	intergenic_region	MODIFIER	LOC100685934-LOC100686852	100685934-100686852	intergenic_region	100685934-100686852		-1	n.84175165_84175166delCT
1	84400000	A	T	PASS	intergenic_region	MODIFIER	LOC484167-LOC102152841	484167-102152841	intergenic_region	484167-102152841		-1	n.84400000A>T
1	84762780	C	T	PASS	intron_variant	MODIFIER	ANXA1	476322	transcript	NM_001286970.1	protein_coding	1	c.-15+100G>A
1	85180782	T	TC	PASS	intergenic_region	MODIFIER	TMC1-LOC102153097	484168-102153097	intergenic_region	484168-102153097		-1	n.85180782_85180783insC
1	85231757	G	A	PASS	intergenic_region	MODIFIER	TMC1-LOC102153097	484168-102153097	intergenic_region	484168-102153097		-1	n.85231757G>A
1	85696094	C	T	PASS	intergenic_region	MODIFIER	C1H9orf57-C1H9orf85	102153343-608739	intergenic_region	102153343-608739		-1	n.85696094C>T
1	86413600	A	G	PASS	intergenic_region	MODIFIER	TMEM2-TRPM3	484171-476326	intergenic_region	484171-476326		-1	n.86413600A>G
1	86513983	T	C	PASS	intergenic_region	MODIFIER	TMEM2-TRPM3	484171-476326	intergenic_region	484171-476326		-1	n.86513983T>C
1	86630037	C	T	PASS	intron_variant	MODIFIER	TRPM3	476326	transcript	XM_005615862.3	protein_coding	1	c.177+104482C>T
1	86630037	C	T	PASS	intron_variant	MODIFIER	TRPM3	476326	transcript	XM_005615864.3	protein_coding	1	c.177+104482C>T
1	86630037	C	T	PASS	intron_variant	MODIFIER	TRPM3	476326	transcript	XM_005615866.3	protein_coding	1	c.177+104482C>T
1	86630037	C	T	PASS	intron_variant	MODIFIER	TRPM3	476326	transcript	XM_005615868.3	protein_coding	1	c.177+104482C>T
1	86630037	C	T	PASS	intron_variant	MODIFIER	TRPM3	476326	transcript	XM_005615863.3	protein_coding	1	c.177+104482C>T
1	86630037	C	T	PASS	intron_variant	MODIFIER	TRPM3	476326	transcript	XM_005615865.3	protein_coding	1	c.177+104482C>T
1	86630037	C	T	PASS	intron_variant	MODIFIER	TRPM3	476326	transcript	XM_003432612.4	protein_coding	1	c.177+104482C>T
1	86630037	C	T	PASS	intron_variant	MODIFIER	TRPM3	476326	transcript	XM_005615867.3	protein_coding	1	c.177+104482C>T
1	86630037	C	T	PASS	intron_variant	MODIFIER	TRPM3	476326	transcript	XM_005615873.3	protein_coding	1	c.177+104482C>T
1	86630037	C	T	PASS	intron_variant	MODIFIER	TRPM3	476326	transcript	XM_022421229.1	protein_coding	1	c.177+104482C>T
1	86810565	G	A	PASS	intron_variant	MODIFIER	TRPM3	476326	transcript	XM_005615862.3	protein_coding	6	c.974-7077G>A
1	86810565	G	A	PASS	intron_variant	MODIFIER	LOC111096727	111096727	transcript	XR_002628512.1	pseudogene	2	n.3372+49245C>T
1	86810565	G	A	PASS	intron_variant	MODIFIER	TRPM3	476326	transcript	XM_005615864.3	protein_coding	6	c.974-7077G>A
1	86810565	G	A	PASS	intron_variant	MODIFIER	TRPM3	476326	transcript	XM_005615866.3	protein_coding	6	c.973+9611G>A
1	86810565	G	A	PASS	intron_variant	MODIFIER	TRPM3	476326	transcript	XM_005615868.3	protein_coding	6	c.973+9611G>A
1	86810565	G	A	PASS	intron_variant	MODIFIER	TRPM3	476326	transcript	XM_005615863.3	protein_coding	6	c.974-7077G>A
1	86810565	G	A	PASS	intron_variant	MODIFIER	TRPM3	476326	transcript	XM_005615865.3	protein_coding	6	c.974-7077G>A
1	86810565	G	A	PASS	intron_variant	MODIFIER	TRPM3	476326	transcript	XM_003432612.4	protein_coding	6	c.973+9611G>A
1	86810565	G	A	PASS	intron_variant	MODIFIER	TRPM3	476326	transcript	XM_005615867.3	protein_coding	6	c.973+9611G>A
1	86810565	G	A	PASS	intron_variant	MODIFIER	TRPM3	476326	transcript	XM_005615873.3	protein_coding	6	c.974-7077G>A
1	86810565	G	A	PASS	intron_variant	MODIFIER	TRPM3	476326	transcript	XM_022421229.1	protein_coding	6	c.973+9611G>A
1	86810565	G	A	PASS	intron_variant	MODIFIER	LOC111096727	111096727	transcript	XR_002628510.1	pseudogene	2	n.544+49245C>T
1	86810565	G	A	PASS	intron_variant	MODIFIER	TRPM3	476326	transcript	XM_005615872.3	protein_coding	6	c.515-7077G>A
1	86810565	G	A	PASS	intron_variant	MODIFIER	LOC111096727	111096727	transcript	XR_002628514.1	pseudogene	2	n.541-4364C>T
1	87004886	A	T	PASS	downstream_gene_variant	MODIFIER	LOC111096729	111096729	transcript	XR_002628515.1	pseudogene	-1	n.*3576T>A
1	87004886	A	T	PASS	intron_variant	MODIFIER	TRPM3	476326	transcript	XM_005615862.3	protein_coding	23	c.3335-328A>T
1	87004886	A	T	PASS	intron_variant	MODIFIER	TRPM3	476326	transcript	XM_005615864.3	protein_coding	22	c.3299-328A>T
1	87004886	A	T	PASS	intron_variant	MODIFIER	TRPM3	476326	transcript	XM_005615866.3	protein_coding	22	c.3260-328A>T
1	87004886	A	T	PASS	intron_variant	MODIFIER	TRPM3	476326	transcript	XM_005615868.3	protein_coding	21	c.3224-328A>T
1	87004886	A	T	PASS	intron_variant	MODIFIER	TRPM3	476326	transcript	XM_005615863.3	protein_coding	23	c.3299-328A>T
1	87004886	A	T	PASS	intron_variant	MODIFIER	TRPM3	476326	transcript	XM_005615865.3	protein_coding	22	c.3263-328A>T
1	87004886	A	T	PASS	intron_variant	MODIFIER	TRPM3	476326	transcript	XM_003432612.4	protein_coding	21	c.3188-328A>T
1	87004886	A	T	PASS	intron_variant	MODIFIER	TRPM3	476326	transcript	XM_005615867.3	protein_coding	22	c.3224-328A>T
1	87004886	A	T	PASS	intron_variant	MODIFIER	TRPM3	476326	transcript	XM_022421229.1	protein_coding	22	c.3224-328A>T
1	87004886	A	T	PASS	intron_variant	MODIFIER	TRPM3	476326	transcript	XM_005615872.3	protein_coding	23	c.2876-328A>T
1	87004892	A	T	PASS	downstream_gene_variant	MODIFIER	LOC111096729	111096729	transcript	XR_002628515.1	pseudogene	-1	n.*3570T>A
1	87004892	A	T	PASS	intron_variant	MODIFIER	TRPM3	476326	transcript	XM_005615862.3	protein_coding	23	c.3335-322A>T
1	87004892	A	T	PASS	intron_variant	MODIFIER	TRPM3	476326	transcript	XM_005615864.3	protein_coding	22	c.3299-322A>T
1	87004892	A	T	PASS	intron_variant	MODIFIER	TRPM3	476326	transcript	XM_005615866.3	protein_coding	22	c.3260-322A>T
1	87004892	A	T	PASS	intron_variant	MODIFIER	TRPM3	476326	transcript	XM_005615868.3	protein_coding	21	c.3224-322A>T
1	87004892	A	T	PASS	intron_variant	MODIFIER	TRPM3	476326	transcript	XM_005615863.3	protein_coding	23	c.3299-322A>T
1	87004892	A	T	PASS	intron_variant	MODIFIER	TRPM3	476326	transcript	XM_005615865.3	protein_coding	22	c.3263-322A>T
1	87004892	A	T	PASS	intron_variant	MODIFIER	TRPM3	476326	transcript	XM_003432612.4	protein_coding	21	c.3188-322A>T
1	87004892	A	T	PASS	intron_variant	MODIFIER	TRPM3	476326	transcript	XM_005615867.3	protein_coding	22	c.3224-322A>T
1	87004892	A	T	PASS	intron_variant	MODIFIER	TRPM3	476326	transcript	XM_022421229.1	protein_coding	22	c.3224-322A>T
1	87004892	A	T	PASS	intron_variant	MODIFIER	TRPM3	476326	transcript	XM_005615872.3	protein_coding	23	c.2876-322A>T
1	87048168	C	A	QD2	intron_variant	MODIFIER	LOC111096732	111096732	transcript	XR_002628525.1	pseudogene	1	n.742-103G>T
1	87145045	T	C	PASS	intron_variant	MODIFIER	KLF9	484172	transcript	XM_022421260.1	protein_coding	1	c.506-19569T>C
1	87217326	T	TCGAGTCCCG	PASS	downstream_gene_variant	MODIFIER	LOC111098535	111098535	transcript	111098535	pseudogene	-1	n.*1573_*1574insCGGGACTCG
1	87217326	T	TCGAGTCCCG	PASS	intron_variant	MODIFIER	SMC5	476327	transcript	XM_533529.6	protein_coding	15	c.2163-2973_2163-2972insCGGGACTCG
1	87217326	T	TCGAGTCCCG	PASS	intron_variant	MODIFIER	SMC5	476327	transcript	XM_005615875.2	protein_coding	15	c.1923-2973_1923-2972insCGGGACTCG
1	87217326	T	TCGAGTCCCG	PASS	intron_variant	MODIFIER	SMC5	476327	transcript	XM_005615874.3	protein_coding	15	c.2163-2973_2163-2972insCGGGACTCG
1	87217326	T	TCGAGTCCCG	PASS	intron_variant	MODIFIER	SMC5	476327	transcript	XM_022421276.1	protein_coding	15	c.2163-2973_2163-2972insCGGGACTCG
1	87228924	T	C	PASS	intron_variant	MODIFIER	SMC5	476327	transcript	XM_533529.6	protein_coding	11	c.1590+580A>G
1	87228924	T	C	PASS	intron_variant	MODIFIER	SMC5	476327	transcript	XM_005615875.2	protein_coding	11	c.1350+580A>G
1	87228924	T	C	PASS	intron_variant	MODIFIER	SMC5	476327	transcript	XM_005615874.3	protein_coding	11	c.1590+580A>G
1	87228924	T	C	PASS	intron_variant	MODIFIER	SMC5	476327	transcript	XM_022421276.1	protein_coding	11	c.1590+580A>G
1	87366830	T	C	PASS	intron_variant	MODIFIER	MAMDC2	608871	transcript	XM_846007.4	protein_coding	6	c.901-1457A>G
1	87366830	T	C	PASS	intron_variant	MODIFIER	MAMDC2	608871	transcript	XM_022421287.1	protein_coding	6	c.901-1457A>G
1	87366830	T	C	PASS	intron_variant	MODIFIER	MAMDC2	608871	transcript	XM_005615877.3	protein_coding	6	c.901-1457A>G
1	87415734	T	C	PASS	intron_variant	MODIFIER	MAMDC2	608871	transcript	XM_846007.4	protein_coding	2	c.149-29072A>G
1	87415734	T	C	PASS	intron_variant	MODIFIER	MAMDC2	608871	transcript	XM_022421287.1	protein_coding	2	c.149-29072A>G
1	87415734	T	C	PASS	intron_variant	MODIFIER	MAMDC2	608871	transcript	XM_005615877.3	protein_coding	2	c.149-29072A>G
1	87503701	C	CCTACCATGCTTTTCTTTTTTTTTTTTTTTTTTTTTTTTTTTTTTTT	PASS	intergenic_region	MODIFIER	LOC100856248-LOC106559459	100856248-106559459	intergenic_region	100856248-106559459		-1	n.87503701_87503702insCTACCATGCTTTTCTTTTTTTTTTTTTTTTTTTTTTTTTTTTTTTT
1	87531301	C	T	PASS	intergenic_region	MODIFIER	LOC100856248-LOC106559459	100856248-106559459	intergenic_region	100856248-106559459		-1	n.87531301C>T
1	87695595	CG	C	PASS	intron_variant	MODIFIER	PTAR1	484173	transcript	XM_022421302.1	protein_coding	7	c.149+6323delG
1	87695595	CG	C	PASS	intron_variant	MODIFIER	C1H9orf135	608891	transcript	XM_022421374.1	protein_coding	2	c.-137+6575delC
1	87695595	CG	C	PASS	intron_variant	MODIFIER	C1H9orf135	608891	transcript	XM_014117649.2	protein_coding	2	c.-137+6575delC
1	87695595	CG	C	PASS	intron_variant	MODIFIER	PTAR1	484173	transcript	XM_022421320.1	protein_coding	7	c.149+6323delG
1	87695595	CG	C	PASS	intron_variant	MODIFIER	PTAR1	484173	transcript	XM_022421328.1	protein_coding	4	c.149+6323delG
1	87695595	CG	C	PASS	intron_variant	MODIFIER	PTAR1	484173	transcript	XM_022421307.1	protein_coding	5	c.149+6323delG
1	87695595	CG	C	PASS	intron_variant	MODIFIER	PTAR1	484173	transcript	XM_022421312.1	protein_coding	4	c.149+6323delG
1	87695595	CG	C	PASS	intron_variant	MODIFIER	PTAR1	484173	transcript	XM_022421323.1	protein_coding	4	c.149+6323delG
1	87727870	A	T	PASS	intron_variant	MODIFIER	PTAR1	484173	transcript	XM_022421302.1	protein_coding	9	c.386+624A>T
1	87727870	A	T	PASS	intron_variant	MODIFIER	PTAR1	484173	transcript	XM_022421320.1	protein_coding	9	c.386+624A>T
1	87727870	A	T	PASS	intron_variant	MODIFIER	PTAR1	484173	transcript	XM_022421328.1	protein_coding	6	c.386+624A>T
1	87727870	A	T	PASS	intron_variant	MODIFIER	PTAR1	484173	transcript	XM_022421307.1	protein_coding	7	c.386+624A>T
1	87727870	A	T	PASS	intron_variant	MODIFIER	PTAR1	484173	transcript	XM_022421312.1	protein_coding	6	c.386+624A>T
1	87727870	A	T	PASS	intron_variant	MODIFIER	PTAR1	484173	transcript	XM_022421323.1	protein_coding	6	c.386+624A>T
1	87727870	A	T	PASS	intron_variant	MODIFIER	PTAR1	484173	transcript	XM_005615878.3	protein_coding	3	c.323+624A>T
1	88838500	G	A	PASS	intron_variant	MODIFIER	PGM5	476332	transcript	XM_014117685.2	protein_coding	10	c.1387-13085C>T
1	88838500	G	A	PASS	intron_variant	MODIFIER	PGM5	476332	transcript	XM_022421512.1	protein_coding	10	c.1360-13085C>T
1	88838500	G	A	PASS	intron_variant	MODIFIER	PGM5	476332	transcript	XM_022421511.1	protein_coding	10	c.1363-13085C>T
1	88971730	A	C	PASS	intron_variant	MODIFIER	PGM5	476332	transcript	XM_014117685.2	protein_coding	6	c.815+7256T>G
1	88971730	A	C	PASS	intron_variant	MODIFIER	PGM5	476332	transcript	XM_022421512.1	protein_coding	6	c.788+7256T>G
1	88971730	A	C	PASS	intron_variant	MODIFIER	PGM5	476332	transcript	XM_022421511.1	protein_coding	6	c.791+7256T>G
1	89291844	C	T	PASS	intron_variant	MODIFIER	DOCK8	476333	transcript	XM_005615889.3	protein_coding	15	c.1594-75C>T
1	89291844	C	T	PASS	intron_variant	MODIFIER	DOCK8	476333	transcript	XM_533535.6	protein_coding	14	c.1594-75C>T
1	89291844	C	T	PASS	intron_variant	MODIFIER	DOCK8	476333	transcript	XM_022421527.1	protein_coding	9	c.703-75C>T
1	91098929	G	T	PASS	downstream_gene_variant	MODIFIER	LOC102151732	102151732	transcript	XR_002628803.1	pseudogene	-1	n.*4401C>A
1	91098929	G	T	PASS	downstream_gene_variant	MODIFIER	LOC102151732	102151732	transcript	XR_002628816.1	pseudogene	-1	n.*4401C>A
1	91098929	G	T	PASS	downstream_gene_variant	MODIFIER	LOC102151732	102151732	transcript	XR_001317283.2	pseudogene	-1	n.*4401C>A
1	91098929	G	T	PASS	downstream_gene_variant	MODIFIER	LOC102151732	102151732	transcript	XR_002628812.1	pseudogene	-1	n.*4401C>A
1	91098929	G	T	PASS	downstream_gene_variant	MODIFIER	LOC102151732	102151732	transcript	XR_001317278.2	pseudogene	-1	n.*4401C>A
1	91098929	G	T	PASS	downstream_gene_variant	MODIFIER	LOC102151732	102151732	transcript	XR_002628815.1	pseudogene	-1	n.*4401C>A
1	91098929	G	T	PASS	downstream_gene_variant	MODIFIER	LOC102151732	102151732	transcript	XR_002628809.1	pseudogene	-1	n.*4401C>A
1	91098929	G	T	PASS	downstream_gene_variant	MODIFIER	LOC102151732	102151732	transcript	XR_002628814.1	pseudogene	-1	n.*4401C>A
1	91098929	G	T	PASS	intron_variant	MODIFIER	LOC102151732	102151732	transcript	XR_002628810.1	pseudogene	9	n.1488-12255C>A
1	91098929	G	T	PASS	intron_variant	MODIFIER	LOC102151732	102151732	transcript	XR_002628804.1	pseudogene	9	n.1488-6835C>A
1	91098929	G	T	PASS	intron_variant	MODIFIER	LOC102151732	102151732	transcript	XR_002628805.1	pseudogene	9	n.1490-6835C>A
1	91678174	G	T	PASS	intron_variant	MODIFIER	LOC609469	609469	transcript	XM_022421669.1	protein_coding	1	c.107-29578C>A
1	91678196	G	T	PASS	intron_variant	MODIFIER	LOC609469	609469	transcript	XM_022421669.1	protein_coding	1	c.107-29600C>A
1	93100296	C	T	PASS	intergenic_region	MODIFIER	AK3-LOC102153704	476342-102153704	intergenic_region	476342-102153704		-1	n.93100296C>T
1	93125198	AAAAT	A	PASS	upstream_gene_variant	MODIFIER	LOC102153704	102153704	transcript	XR_002628958.1	pseudogene	-1	n.-3574_-3571delATTT
1	93125198	AAAAT	A	PASS	upstream_gene_variant	MODIFIER	LOC102153704	102153704	transcript	XR_002628959.1	pseudogene	-1	n.-3574_-3571delATTT
1	93125198	AAAAT	A	PASS	upstream_gene_variant	MODIFIER	LOC102153704	102153704	transcript	XR_291349.3	pseudogene	-1	n.-3574_-3571delATTT
1	93125198	AAAAT	A	PASS	intergenic_region	MODIFIER	LOC102153704-LOC102153759	102153704-102153759	intergenic_region	102153704-102153759		-1	n.93125199_93125202delAAAT
1	93988600	T	A	PASS	intron_variant	MODIFIER	ERMP1	484188	transcript	XM_005616822.3	protein_coding	1	c.-137+19289A>T
1	94271493	AGAGAGAGAGAGAGG	A	PASS	intergenic_region	MODIFIER	LOC100687983-LOC609770	100687983-609770	intergenic_region	100687983-609770		-1	n.94271494_94271507delGAGAGAGAGAGAGG
1	94750322	C	T	PASS	intergenic_region	MODIFIER	LOC609770-LOC111096995	609770-111096995	intergenic_region	609770-111096995		-1	n.94750322C>T
1	94765048	C	A	PASS	intergenic_region	MODIFIER	LOC609770-LOC111096995	609770-111096995	intergenic_region	609770-111096995		-1	n.94765048C>A
1	94907343	C	A	PASS	3_prime_UTR_variant	MODIFIER	LOC484191	484191	transcript	XM_005615948.2	protein_coding	16	c.*396G>T
1	94907343	C	A	PASS	3_prime_UTR_variant	MODIFIER	LOC484191	484191	transcript	XM_014117899.2	protein_coding	14	c.*396G>T
1	94907343	C	A	PASS	3_prime_UTR_variant	MODIFIER	LOC484191	484191	transcript	XM_022421965.1	protein_coding	13	c.*396G>T
1	94907343	C	A	PASS	3_prime_UTR_variant	MODIFIER	LOC484191	484191	transcript	XM_022421970.1	protein_coding	12	c.*396G>T
1	94907343	C	A	PASS	3_prime_UTR_variant	MODIFIER	LOC484191	484191	transcript	XM_005615949.2	protein_coding	15	c.*404G>T
1	94907343	C	A	PASS	3_prime_UTR_variant	MODIFIER	LOC484191	484191	transcript	XM_005615950.2	protein_coding	15	c.*396G>T
1	94907343	C	A	PASS	3_prime_UTR_variant	MODIFIER	LOC484191	484191	transcript	XM_022421963.1	protein_coding	14	c.*396G>T
1	94907343	C	A	PASS	3_prime_UTR_variant	MODIFIER	LOC484191	484191	transcript	XM_541307.5	protein_coding	15	c.*396G>T
1	94907343	C	A	PASS	upstream_gene_variant	MODIFIER	LOC111097000	111097000	transcript	XR_002629042.1	pseudogene	-1	n.-4430G>T
1	94907343	C	A	PASS	upstream_gene_variant	MODIFIER	LOC111097000	111097000	transcript	XR_002629047.1	pseudogene	-1	n.-4430G>T
1	94907343	C	A	PASS	upstream_gene_variant	MODIFIER	LOC111097000	111097000	transcript	XR_002629049.1	pseudogene	-1	n.-4430G>T
1	94907343	C	A	PASS	upstream_gene_variant	MODIFIER	LOC111097000	111097000	transcript	XR_002629048.1	pseudogene	-1	n.-4429G>T
1	94907343	C	A	PASS	upstream_gene_variant	MODIFIER	LOC111097000	111097000	transcript	XR_002629051.1	pseudogene	-1	n.-4429G>T
1	94907343	C	A	PASS	upstream_gene_variant	MODIFIER	LOC111097000	111097000	transcript	XR_002629056.1	pseudogene	-1	n.-4429G>T
1	94907343	C	A	PASS	upstream_gene_variant	MODIFIER	LOC111097000	111097000	transcript	XR_002629055.1	pseudogene	-1	n.-4429G>T
1	94907343	C	A	PASS	upstream_gene_variant	MODIFIER	LOC111097000	111097000	transcript	XR_002629041.1	pseudogene	-1	n.-4430G>T
1	94907343	C	A	PASS	upstream_gene_variant	MODIFIER	LOC111097000	111097000	transcript	XR_002629043.1	pseudogene	-1	n.-4431G>T
1	94914623	T	TTTGCGAAAATAAAATGCCTAAAAATTTTCCAAAC	PASS	intron_variant	MODIFIER	LOC484191	484191	transcript	XM_005615948.2	protein_coding	13	c.1822+1461_1822+1462insGTTTGGAAAATTTTTAGGCATTTTATTTTCGCAA
1	94914623	T	TTTGCGAAAATAAAATGCCTAAAAATTTTCCAAAC	PASS	intron_variant	MODIFIER	LOC484191	484191	transcript	XM_014117899.2	protein_coding	11	c.1708+1461_1708+1462insGTTTGGAAAATTTTTAGGCATTTTATTTTCGCAA
1	94914623	T	TTTGCGAAAATAAAATGCCTAAAAATTTTCCAAAC	PASS	intron_variant	MODIFIER	LOC484191	484191	transcript	XM_022421965.1	protein_coding	10	c.1597+1461_1597+1462insGTTTGGAAAATTTTTAGGCATTTTATTTTCGCAA
1	94914623	T	TTTGCGAAAATAAAATGCCTAAAAATTTTCCAAAC	PASS	intron_variant	MODIFIER	LOC484191	484191	transcript	XM_022421970.1	protein_coding	9	c.1513+1461_1513+1462insGTTTGGAAAATTTTTAGGCATTTTATTTTCGCAA
1	94914623	T	TTTGCGAAAATAAAATGCCTAAAAATTTTCCAAAC	PASS	intron_variant	MODIFIER	LOC484191	484191	transcript	XM_005615949.2	protein_coding	13	c.1822+1461_1822+1462insGTTTGGAAAATTTTTAGGCATTTTATTTTCGCAA
1	94914623	T	TTTGCGAAAATAAAATGCCTAAAAATTTTCCAAAC	PASS	intron_variant	MODIFIER	LOC484191	484191	transcript	XM_005615950.2	protein_coding	12	c.1711+1461_1711+1462insGTTTGGAAAATTTTTAGGCATTTTATTTTCGCAA
1	94914623	T	TTTGCGAAAATAAAATGCCTAAAAATTTTCCAAAC	PASS	intron_variant	MODIFIER	LOC484191	484191	transcript	XM_022421963.1	protein_coding	11	c.1627+1461_1627+1462insGTTTGGAAAATTTTTAGGCATTTTATTTTCGCAA
1	94914623	T	TTTGCGAAAATAAAATGCCTAAAAATTTTCCAAAC	PASS	intron_variant	MODIFIER	LOC484191	484191	transcript	XM_541307.5	protein_coding	12	c.1738+1461_1738+1462insGTTTGGAAAATTTTTAGGCATTTTATTTTCGCAA
1	94917258	G	A	PASS	intron_variant	MODIFIER	LOC484191	484191	transcript	XM_005615948.2	protein_coding	12	c.1226-577C>T
1	94917258	G	A	PASS	intron_variant	MODIFIER	LOC484191	484191	transcript	XM_014117899.2	protein_coding	10	c.1112-577C>T
1	94917258	G	A	PASS	intron_variant	MODIFIER	LOC484191	484191	transcript	XM_022421965.1	protein_coding	9	c.1001-577C>T
1	94917258	G	A	PASS	intron_variant	MODIFIER	LOC484191	484191	transcript	XM_022421970.1	protein_coding	8	c.917-577C>T
1	94917258	G	A	PASS	intron_variant	MODIFIER	LOC484191	484191	transcript	XM_005615949.2	protein_coding	12	c.1226-577C>T
1	94917258	G	A	PASS	intron_variant	MODIFIER	LOC484191	484191	transcript	XM_005615950.2	protein_coding	11	c.1115-577C>T
1	94917258	G	A	PASS	intron_variant	MODIFIER	LOC484191	484191	transcript	XM_022421963.1	protein_coding	10	c.1031-577C>T
1	94917258	G	A	PASS	intron_variant	MODIFIER	LOC484191	484191	transcript	XM_541307.5	protein_coding	11	c.1142-577C>T
1	94935759	ATT	A	PASS	intron_variant	MODIFIER	LOC484191	484191	transcript	XM_005615948.2	protein_coding	8	c.723+88_723+89delAA
1	94935759	ATT	A	PASS	intron_variant	MODIFIER	LOC111097017	111097017	transcript	XR_002629104.1	pseudogene	1	n.75+13021_75+13022delTT
1	94935759	ATT	A	PASS	intron_variant	MODIFIER	LOC484191	484191	transcript	XM_014117899.2	protein_coding	6	c.609+88_609+89delAA
1	94935759	ATT	A	PASS	intron_variant	MODIFIER	LOC484191	484191	transcript	XM_022421965.1	protein_coding	5	c.498+88_498+89delAA
1	94935759	ATT	A	PASS	intron_variant	MODIFIER	LOC484191	484191	transcript	XM_022421970.1	protein_coding	4	c.414+88_414+89delAA
1	94935759	ATT	A	PASS	intron_variant	MODIFIER	LOC484191	484191	transcript	XM_005615949.2	protein_coding	8	c.723+88_723+89delAA
1	94935759	ATT	A	PASS	intron_variant	MODIFIER	LOC484191	484191	transcript	XM_005615950.2	protein_coding	7	c.612+88_612+89delAA
1	94935759	ATT	A	PASS	intron_variant	MODIFIER	LOC484191	484191	transcript	XM_022421963.1	protein_coding	6	c.528+88_528+89delAA
1	94935759	ATT	A	PASS	intron_variant	MODIFIER	LOC484191	484191	transcript	XM_541307.5	protein_coding	7	c.639+88_639+89delAA
1	94935759	ATT	A	PASS	intron_variant	MODIFIER	LOC111097017	111097017	transcript	XR_002629107.1	pseudogene	1	n.75+13021_75+13022delTT
1	95078432	GC	G	PASS	intergenic_region	MODIFIER	SPTLC1-ROR2	484192-484193	intergenic_region	484192-484193		-1	n.95078433delC
1	95198577	C	T	PASS	intergenic_region	MODIFIER	SPTLC1-ROR2	484192-484193	intergenic_region	484192-484193		-1	n.95198577C>T
1	95576567	TA	T	PASS	intron_variant	MODIFIER	AUH	476348	transcript	XM_533549.6	protein_coding	3	c.422-9252delA
1	95576567	TA	T	PASS	intron_variant	MODIFIER	AUH	476348	transcript	XR_291355.3	pseudogene	3	n.459-9252delA
1	95576567	TA	T	PASS	intron_variant	MODIFIER	AUH	476348	transcript	XM_022422006.1	protein_coding	3	c.422-9252delA
1	95576567	TA	T	PASS	intron_variant	MODIFIER	AUH	476348	transcript	XM_005615952.3	protein_coding	3	c.421+18973delA
1	95576567	TA	T	PASS	intron_variant	MODIFIER	AUH	476348	transcript	XM_022422009.1	protein_coding	3	c.92-9252delA
1	96009258	CTTCTCTT	C	PASS	intergenic_region	MODIFIER	SYK-DIRAS2	484196-484197	intergenic_region	484196-484197		-1	n.96009259_96009265delTTCTCTT
1	96868120	A	AC	PASS	frameshift_variant	HIGH	SEMA4D	476350	transcript	XM_005615958.2	protein_coding	16	c.2684dupC	p.Ala896fs
1	96868120	A	AC	PASS	frameshift_variant	HIGH	SEMA4D	476350	transcript	XM_533551.6	protein_coding	16	c.2396dupC	p.Ala800fs
1	96868120	A	AC	PASS	intron_variant	MODIFIER	SEMA4D	476350	transcript	XM_005615960.3	protein_coding	15	c.2296+1153dupC
1	98313082	C	T	PASS	intron_variant	MODIFIER	LOC610549	610549	transcript	XM_005615987.3	protein_coding	4	c.377-4582G>A
1	98313082	C	T	PASS	intron_variant	MODIFIER	LOC610549	610549	transcript	XM_005615988.3	protein_coding	4	c.377-4582G>A
1	98599000	G	A	PASS	upstream_gene_variant	MODIFIER	CARD19	100856030	transcript	XM_014118054.2	protein_coding	-1	c.-4031C>T
1	98599000	G	A	PASS	upstream_gene_variant	MODIFIER	MIR8893	104795025	transcript	NR_128859.1	pseudogene	-1	n.-4965G>A
1	98599000	G	A	PASS	downstream_gene_variant	MODIFIER	SUSD3	106559543	transcript	XM_014118064.2	protein_coding	-1	c.*1353C>T
1	98599000	G	A	PASS	downstream_gene_variant	MODIFIER	SUSD3	106559543	transcript	XM_022422357.1	protein_coding	-1	c.*1353C>T
1	98599000	G	A	PASS	intergenic_region	MODIFIER	CARD19-SUSD3	100856030-106559543	intergenic_region	100856030-106559543		-1	n.98599000G>A
1	99153069	A	AT	PASS	intron_variant	MODIFIER	ZNF484	484217	transcript	XM_005615999.3	protein_coding	4	c.250+336_250+337insT
1	99153069	A	AT	PASS	intron_variant	MODIFIER	ZNF484	484217	transcript	XM_014118143.2	protein_coding	3	c.37+336_37+337insT
1	99153069	A	AT	PASS	intron_variant	MODIFIER	ZNF484	484217	transcript	XM_014118150.2	protein_coding	3	c.37+336_37+337insT
1	99153069	A	AT	PASS	intron_variant	MODIFIER	ZNF484	484217	transcript	XM_022422451.1	protein_coding	4	c.37+336_37+337insT
1	99153069	A	AT	PASS	intron_variant	MODIFIER	ZNF484	484217	transcript	XM_014118132.2	protein_coding	4	c.250+336_250+337insT
1	99153069	A	AT	PASS	intron_variant	MODIFIER	ZNF484	484217	transcript	XM_014118134.2	protein_coding	4	c.235+336_235+337insT
1	99153069	A	AT	PASS	intron_variant	MODIFIER	ZNF484	484217	transcript	XM_014118138.2	protein_coding	4	c.235+336_235+337insT
1	99153069	A	AT	PASS	intron_variant	MODIFIER	ZNF484	484217	transcript	XM_022422423.1	protein_coding	5	c.250+336_250+337insT
1	99153069	A	AT	PASS	intron_variant	MODIFIER	ZNF484	484217	transcript	XM_022422430.1	protein_coding	5	c.250+336_250+337insT
1	99153069	A	AT	PASS	intron_variant	MODIFIER	ZNF484	484217	transcript	XM_022422448.1	protein_coding	5	c.235+336_235+337insT
1	99153069	A	AT	PASS	intron_variant	MODIFIER	ZNF484	484217	transcript	XM_022422449.1	protein_coding	3	c.127+336_127+337insT
1	99243631	A	G	PASS	intron_variant	MODIFIER	MFSD14B	476363	transcript	XM_533564.6	protein_coding	2	c.204+5827T>C
1	99243631	A	G	PASS	intron_variant	MODIFIER	MFSD14B	476363	transcript	XM_022422461.1	protein_coding	2	c.204+5827T>C
1	99243631	A	G	PASS	intron_variant	MODIFIER	MFSD14B	476363	transcript	XR_002629571.1	pseudogene	2	n.488+5827T>C
1	99243631	A	G	PASS	intron_variant	MODIFIER	MFSD14B	476363	transcript	XM_022422460.1	protein_coding	2	c.204+5827T>C
1	99243631	A	G	PASS	intron_variant	MODIFIER	MFSD14B	476363	transcript	XR_002629570.1	pseudogene	2	n.488+5827T>C
1	100058538	GCTTGGGCCTCAATTTGTTTTTTGTTTTTTGTTTTTTTTTTTTAAATTTTTTTTTTTTTTTTTATTTTATTTATGATAGTTACAGAGAGAGAGAGAGGGAGGCAGAGACACAGGCAGAGGGAGAAGCAGGCTCCATGCACCGGGAGCCCGATGTGGGATTCGATCCTGGGTCTCCGGGATCACGCCCTGGGCCAAAGGCAGGCGCCAAACTGCTGCGCCACCCAGGGATCC	G	PASS	downstream_gene_variant	MODIFIER	LOC102154937	102154937	transcript	102154937	pseudogene	-1	n.*9_*238del
1	100058538	GCTTGGGCCTCAATTTGTTTTTTGTTTTTTGTTTTTTTTTTTTAAATTTTTTTTTTTTTTTTTATTTTATTTATGATAGTTACAGAGAGAGAGAGAGGGAGGCAGAGACACAGGCAGAGGGAGAAGCAGGCTCCATGCACCGGGAGCCCGATGTGGGATTCGATCCTGGGTCTCCGGGATCACGCCCTGGGCCAAAGGCAGGCGCCAAACTGCTGCGCCACCCAGGGATCC	G	PASS	intron_variant	MODIFIER	LOC102152670	102152670	transcript	XM_005616041.3	protein_coding	2	c.-572-6208_-572-5979del
1	100058538	GCTTGGGCCTCAATTTGTTTTTTGTTTTTTGTTTTTTTTTTTTAAATTTTTTTTTTTTTTTTTATTTTATTTATGATAGTTACAGAGAGAGAGAGAGGGAGGCAGAGACACAGGCAGAGGGAGAAGCAGGCTCCATGCACCGGGAGCCCGATGTGGGATTCGATCCTGGGTCTCCGGGATCACGCCCTGGGCCAAAGGCAGGCGCCAAACTGCTGCGCCACCCAGGGATCC	G	PASS	intron_variant	MODIFIER	LOC102152670	102152670	transcript	XM_014114420.2	protein_coding	2	c.-95-6685_-95-6456del
1	100058538	GCTTGGGCCTCAATTTGTTTTTTGTTTTTTGTTTTTTTTTTTTAAATTTTTTTTTTTTTTTTTATTTTATTTATGATAGTTACAGAGAGAGAGAGAGGGAGGCAGAGACACAGGCAGAGGGAGAAGCAGGCTCCATGCACCGGGAGCCCGATGTGGGATTCGATCCTGGGTCTCCGGGATCACGCCCTGGGCCAAAGGCAGGCGCCAAACTGCTGCGCCACCCAGGGATCC	G	PASS	intron_variant	MODIFIER	LOC102152670	102152670	transcript	XM_022426706.1	protein_coding	2	c.-606-6208_-606-5979del
1	100256717	C	T	PASS	downstream_gene_variant	MODIFIER	LOC102151838	102151838	transcript	XM_014114637.2	protein_coding	-1	c.*3710C>T
1	100256717	C	T	PASS	intergenic_region	MODIFIER	LOC102151838-LOC100686546	102151838-100686546	intergenic_region	102151838-100686546		-1	n.100256717C>T
1	101009317	G	A	PASS	intergenic_region	MODIFIER	LOC111090802-PEG3	111090802-476371	intergenic_region	111090802-476371		-1	n.101009317G>A
1	101257185	T	G	PASS	missense_variant	MODERATE	LOC102154596	102154596	transcript	XM_005616836.3	protein_coding	1	c.65T>G	p.Val22Gly
1	101723524	C	G	PASS	intron_variant	MODIFIER	GALP	102151546	transcript	XM_005616101.3	protein_coding	5	c.290-183G>C
1	102238575	G	A	PASS	upstream_gene_variant	MODIFIER	LOC111090817	111090817	transcript	XM_022405091.1	protein_coding	-1	c.-1273G>A
1	102238575	G	A	PASS	intergenic_region	MODIFIER	ZNF628-LOC111090817	484294-111090817	intergenic_region	484294-111090817		-1	n.102238575G>A
1	102648013	C	T	PASS	intergenic_region	MODIFIER	NLRP2-NCR1	484304-611390	intergenic_region	484304-611390		-1	n.102648013C>T
1	102905847	A	G	PASS	intergenic_region	MODIFIER	TTYH1-LAIR1	476386-484308	intergenic_region	476386-484308		-1	n.102905847A>G
1	103228170	T	A	PASS	3_prime_UTR_variant	MODIFIER	CACNG6	484315	transcript	XM_541431.5	protein_coding	4	c.*235A>T
1	103228170	T	A	PASS	3_prime_UTR_variant	MODIFIER	CACNG6	484315	transcript	XM_022427621.1	protein_coding	3	c.*235A>T
1	103868626	CCTCT	C	PASS	downstream_gene_variant	MODIFIER	LOC111099006	111099006	transcript	XR_002633494.1	pseudogene	-1	n.*4869_*4872delCTCT
1	103868626	CCTCT	C	PASS	intergenic_region	MODIFIER	LOC111099006-LOC106557491	111099006-106557491	intergenic_region	111099006-106557491		-1	n.103868627_103868630delCTCT
1	104190846	G	T	PASS	intron_variant	MODIFIER	LOC100855888	100855888	transcript	100855888	pseudogene	5	n.3528-1232G>T
1	104190848	G	T	PASS	intron_variant	MODIFIER	LOC100855888	100855888	transcript	100855888	pseudogene	5	n.3528-1230G>T
1	104365013	C	T	PASS	intergenic_region	MODIFIER	LOC106559035-LOC100855918	106559035-100855918	intergenic_region	106559035-100855918		-1	n.104365013C>T
1	104367045	T	TCAGGCCGAAAAAAAAAAAAAAAAAAAAAAAAAAAAAAATAAATAG	PASS	upstream_gene_variant	MODIFIER	LOC100855918	100855918	transcript	100855918	pseudogene	-1	n.-4977_-4976insCAGGCCGAAAAAAAAAAAAAAAAAAAAAAAAAAAAAAATAAATAG
1	104367045	T	TCAGGCCGAAAAAAAAAAAAAAAAAAAAAAAAAAAAAAATAAATAG	PASS	intergenic_region	MODIFIER	LOC106559035-LOC100855918	106559035-100855918	intergenic_region	106559035-100855918		-1	n.104367045_104367046insCAGGCCGAAAAAAAAAAAAAAAAAAAAAAAAAAAAAAATAAATAG
1	104409461	G	C	PASS	intron_variant	MODIFIER	LOC100855918	100855918	transcript	100855918	pseudogene	5	n.3420-10779G>C
1	104516842	C	T	PASS	downstream_gene_variant	MODIFIER	LOC482273	482273	transcript	XM_022427688.1	protein_coding	-1	c.*4195G>A
1	104516842	C	T	PASS	intergenic_region	MODIFIER	LOC102151412-LOC482273	102151412-482273	intergenic_region	102151412-482273		-1	n.104516842C>T
1	106156568	A	T	PASS	downstream_gene_variant	MODIFIER	LOC102154857	102154857	transcript	XR_002630083.1	pseudogene	-1	n.*4488T>A
1	106156568	A	T	PASS	intron_variant	MODIFIER	SYT3	484360	transcript	XM_022423296.1	protein_coding	5	c.1642-728A>T
1	106156568	A	T	PASS	intron_variant	MODIFIER	SYT3	484360	transcript	XM_014114997.2	protein_coding	6	c.1285-728A>T
1	106156568	A	T	PASS	intron_variant	MODIFIER	SYT3	484360	transcript	XM_022423298.1	protein_coding	6	c.1285-728A>T
1	106156568	A	T	PASS	intron_variant	MODIFIER	SYT3	484360	transcript	XM_005616262.3	protein_coding	6	c.1285-728A>T
1	106156568	A	T	PASS	intron_variant	MODIFIER	SYT3	484360	transcript	XM_022423302.1	protein_coding	6	c.1285-728A>T
1	107236100	C	A	PASS	intron_variant	MODIFIER	LOC476416	476416	transcript	XM_022423981.1	protein_coding	1	c.-324+3400C>A
1	107236100	C	A	PASS	intron_variant	MODIFIER	LOC476416	476416	transcript	XM_022423986.1	protein_coding	1	c.-324+3384C>A
1	107236100	C	A	PASS	intron_variant	MODIFIER	LOC476416	476416	transcript	XM_022423988.1	protein_coding	1	c.-324+3208C>A
1	107236100	C	A	PASS	intron_variant	MODIFIER	LOC476416	476416	transcript	XM_022423979.1	protein_coding	2	c.-324+2569C>A
1	107236100	C	A	PASS	intron_variant	MODIFIER	LOC476416	476416	transcript	XM_022423994.1	protein_coding	1	c.-214+2569C>A
1	107236100	C	A	PASS	intron_variant	MODIFIER	LOC476416	476416	transcript	XM_022423997.1	protein_coding	1	c.-38+2569C>A
1	107677751	G	A	PASS	downstream_gene_variant	MODIFIER	CA11	484400	transcript	XM_846938.5	protein_coding	-1	c.*3029G>A
1	107677751	G	A	PASS	downstream_gene_variant	MODIFIER	SPHK2	484401	transcript	XM_014119143.2	protein_coding	-1	c.*4304C>T
1	107677751	G	A	PASS	downstream_gene_variant	MODIFIER	SPHK2	484401	transcript	XM_005616344.3	protein_coding	-1	c.*4304C>T
1	107677751	G	A	PASS	downstream_gene_variant	MODIFIER	SPHK2	484401	transcript	XM_005616348.3	protein_coding	-1	c.*4304C>T
1	107677751	G	A	PASS	downstream_gene_variant	MODIFIER	SPHK2	484401	transcript	XM_005616349.3	protein_coding	-1	c.*4304C>T
1	107677751	G	A	PASS	downstream_gene_variant	MODIFIER	SPHK2	484401	transcript	XM_022424263.1	protein_coding	-1	c.*4304C>T
1	107677751	G	A	PASS	downstream_gene_variant	MODIFIER	SPHK2	484401	transcript	XM_022424270.1	protein_coding	-1	c.*4304C>T
1	107677751	G	A	PASS	downstream_gene_variant	MODIFIER	SPHK2	484401	transcript	XM_014119152.2	protein_coding	-1	c.*4304C>T
1	107677751	G	A	PASS	downstream_gene_variant	MODIFIER	SPHK2	484401	transcript	XM_022424257.1	protein_coding	-1	c.*4304C>T
1	107677751	G	A	PASS	downstream_gene_variant	MODIFIER	SPHK2	484401	transcript	XM_014119144.2	protein_coding	-1	c.*4304C>T
1	107677751	G	A	PASS	intron_variant	MODIFIER	DBP	100685867	transcript	XM_003432562.4	protein_coding	2	c.550+497G>A
1	107735520	C	T	PASS	intergenic_region	MODIFIER	SULT2B1-LMTK3	484403-100683761	intergenic_region	484403-100683761		-1	n.107735520C>T
1	107739012	G	A	PASS	intergenic_region	MODIFIER	SULT2B1-LMTK3	484403-100683761	intergenic_region	484403-100683761		-1	n.107739012G>A
1	107740564	C	T	PASS	intergenic_region	MODIFIER	SULT2B1-LMTK3	484403-100683761	intergenic_region	484403-100683761		-1	n.107740564C>T
1	107807090	C	T	PASS	upstream_gene_variant	MODIFIER	CYTH2	476423	transcript	XM_859857.5	protein_coding	-1	c.-4074G>A
1	107807090	C	T	PASS	upstream_gene_variant	MODIFIER	CYTH2	476423	transcript	XM_022424317.1	protein_coding	-1	c.-4973G>A
1	107807090	C	T	PASS	intron_variant	MODIFIER	KCNJ14	612053	transcript	XM_014119185.2	protein_coding	2	c.703-209G>A
1	108283423	C	A	PASS	downstream_gene_variant	MODIFIER	SELENOW	612109	transcript	NM_001115012.1	protein_coding	-1	c.*4045G>T
1	108283423	C	A	PASS	intergenic_region	MODIFIER	TPRX1-SELENOW	111090827-612109	intergenic_region	111090827-612109		-1	n.108283423C>A
1	108498735	GTGTATATATA	G	PASS	upstream_gene_variant	MODIFIER	LOC111097666	111097666	transcript	111097666	pseudogene	-1	n.-1614_-1605delTGTATATATA
1	108498735	GTGTATATATA	G	PASS	intron_variant	MODIFIER	ZNF541	484419	transcript	XM_005616379.3	protein_coding	13	c.3582+2421_3582+2430delTGTATATATA
1	108498735	GTGTATATATA	G	PASS	intron_variant	MODIFIER	ZNF541	484419	transcript	XM_005616380.3	protein_coding	14	c.3582+2421_3582+2430delTGTATATATA
1	108665143	C	T	PASS	upstream_gene_variant	MODIFIER	C5AR1	442974	transcript	XM_022417964.1	protein_coding	-1	c.-989G>A
1	108665143	C	T	PASS	intron_variant	MODIFIER	C5AR1	442974	transcript	XM_014114059.2	protein_coding	1	c.106-3532G>A
1	108665143	C	T	PASS	intron_variant	MODIFIER	C5AR1	442974	transcript	NM_001003373.1	protein_coding	1	c.4-3532G>A
1	109506822	G	A	PASS	upstream_gene_variant	MODIFIER	HIF3A	476429	transcript	XM_533636.6	protein_coding	-1	c.-2606C>T
1	109506822	G	A	PASS	upstream_gene_variant	MODIFIER	HIF3A	476429	transcript	XM_014119507.2	protein_coding	-1	c.-7695C>T
1	109506822	G	A	PASS	upstream_gene_variant	MODIFIER	HIF3A	476429	transcript	XM_022424748.1	protein_coding	-1	c.-2606C>T
1	109506822	G	A	PASS	intergenic_region	MODIFIER	HIF3A-LOC102152486	476429-102152486	intergenic_region	476429-102152486		-1	n.109506822G>A
1	109757213	G	C	PASS	upstream_gene_variant	MODIFIER	FOXA3	484434	transcript	XM_541549.6	protein_coding	-1	c.-207C>G
1	109757213	G	C	PASS	upstream_gene_variant	MODIFIER	SYMPK	476431	transcript	XM_005616426.3	protein_coding	-1	c.-4552G>C
1	109757213	G	C	PASS	upstream_gene_variant	MODIFIER	FOXA3	484434	transcript	XM_022424810.1	protein_coding	-1	c.-3769C>G
1	109757213	G	C	PASS	upstream_gene_variant	MODIFIER	SYMPK	476431	transcript	XM_533638.6	protein_coding	-1	c.-4552G>C
1	109757213	G	C	PASS	intergenic_region	MODIFIER	FOXA3-SYMPK	484434-476431	intergenic_region	484434-476431		-1	n.109757213G>C
1	109970556	T	A	QD2	5_prime_UTR_variant	MODIFIER	GPR4	484440	transcript	XM_005616440.3	protein_coding	2	c.-716T>A
1	109970556	T	A	QD2	5_prime_UTR_variant	MODIFIER	GPR4	484440	transcript	XM_005616441.3	protein_coding	2	c.-716T>A
1	109970560	T	A	QD2	5_prime_UTR_variant	MODIFIER	GPR4	484440	transcript	XM_005616440.3	protein_coding	2	c.-712T>A
1	109970560	T	A	QD2	5_prime_UTR_variant	MODIFIER	GPR4	484440	transcript	XM_005616441.3	protein_coding	2	c.-712T>A
1	110088454	T	G	PASS	downstream_gene_variant	MODIFIER	FOSB	484445	transcript	NM_001013844.1	protein_coding	-1	c.*232A>C
1	110088454	T	G	PASS	intergenic_region	MODIFIER	LOC484444-FOSB	484444-484445	intergenic_region	484444-484445		-1	n.110088454T>G
1	110430354	C	T	PASS	intron_variant	MODIFIER	CLASRP	476436	transcript	XM_533642.5	protein_coding	2	c.100-2957G>A
1	110430354	C	T	PASS	intron_variant	MODIFIER	CLASRP	476436	transcript	XR_002631091.1	pseudogene	2	n.262-2957G>A
1	110430363	G	A	PASS	intron_variant	MODIFIER	CLASRP	476436	transcript	XM_533642.5	protein_coding	2	c.100-2966C>T
1	110430363	G	A	PASS	intron_variant	MODIFIER	CLASRP	476436	transcript	XR_002631091.1	pseudogene	2	n.262-2966C>T
1	110490763	G	T	PASS	intron_variant	MODIFIER	CLPTM1	484455	transcript	XM_541570.6	protein_coding	2	c.185+2985C>A
1	110490763	G	T	PASS	intron_variant	MODIFIER	CLPTM1	484455	transcript	XM_022425000.1	protein_coding	2	c.161+2985C>A
1	111541814	G	GTC	PASS	downstream_gene_variant	MODIFIER	IRGQ	612411	transcript	XM_005616493.2	protein_coding	-1	c.*4772_*4773insTC
1	111541814	G	GTC	PASS	downstream_gene_variant	MODIFIER	PINLYP	484468	transcript	XM_022405741.1	protein_coding	-1	c.*2169_*2170insGA
1	111541814	G	GTC	PASS	downstream_gene_variant	MODIFIER	IRGQ	612411	transcript	XM_850144.5	protein_coding	-1	c.*4772_*4773insTC
1	111541814	G	GTC	PASS	intergenic_region	MODIFIER	IRGQ-PINLYP	612411-484468	intergenic_region	612411-484468		-1	n.111541814_111541815insTC
1	112169070	G	A	PASS	downstream_gene_variant	MODIFIER	DEDD2	613012	transcript	XM_850181.5	protein_coding	-1	c.*5401G>A
1	112169070	G	A	PASS	intron_variant	MODIFIER	POU2F2	484478	transcript	XM_022403305.1	protein_coding	1	c.-70+2773G>A
1	112298187	TGGA	T	PASS	intron_variant	MODIFIER	GRIK5	484480	transcript	NM_001287004.1	protein_coding	12	c.1474-6266_1474-6264delGGA
1	112298187	TGGA	T	PASS	intron_variant	MODIFIER	GRIK5	484480	transcript	XM_022422313.1	protein_coding	10	c.1258-6266_1258-6264delGGA
1	112298187	TGGA	T	PASS	intron_variant	MODIFIER	GRIK5	484480	transcript	XM_541594.7	protein_coding	12	c.1474-6269_1474-6267delGGA
1	112298193	G	T	PASS	intron_variant	MODIFIER	GRIK5	484480	transcript	NM_001287004.1	protein_coding	12	c.1474-6261G>T
1	112298193	G	T	PASS	intron_variant	MODIFIER	GRIK5	484480	transcript	XM_022422313.1	protein_coding	10	c.1258-6261G>T
1	112298193	G	T	PASS	intron_variant	MODIFIER	GRIK5	484480	transcript	XM_541594.7	protein_coding	12	c.1474-6264G>T
1	112298194	G	T	PASS	intron_variant	MODIFIER	GRIK5	484480	transcript	NM_001287004.1	protein_coding	12	c.1474-6260G>T
1	112298194	G	T	PASS	intron_variant	MODIFIER	GRIK5	484480	transcript	XM_022422313.1	protein_coding	10	c.1258-6260G>T
1	112298194	G	T	PASS	intron_variant	MODIFIER	GRIK5	484480	transcript	XM_541594.7	protein_coding	12	c.1474-6263G>T
1	113437803	G	GTTT	PASS	upstream_gene_variant	MODIFIER	MAP3K10	484504	transcript	XM_022406048.1	protein_coding	-1	c.-2148_-2147insAAA
1	113437803	G	GTTT	PASS	intergenic_region	MODIFIER	MAP3K10-LOC100684414	484504-100684414	intergenic_region	484504-100684414		-1	n.113437803_113437804insTTT
1	113437804	A	ATT	PASS	upstream_gene_variant	MODIFIER	MAP3K10	484504	transcript	XM_022406048.1	protein_coding	-1	c.-2149_-2148insAA
1	113437804	A	ATT	PASS	intergenic_region	MODIFIER	MAP3K10-LOC100684414	484504-100684414	intergenic_region	484504-100684414		-1	n.113437804_113437805insTT
1	113543046	TA	T	PASS	intron_variant	MODIFIER	LOC102156703	102156703	transcript	XR_001317994.2	pseudogene	2	n.324+76delA
1	114213968	T	C	QD2	intron_variant	MODIFIER	NFKBIB	484519	transcript	XM_541633.5	protein_coding	1	c.179+3116A>G
1	114213968	T	C	QD2	intron_variant	MODIFIER	NFKBIB	484519	transcript	XM_005616607.3	protein_coding	1	c.179+3116A>G
1	114493652	CCCCT	C	PASS	intron_variant	MODIFIER	RYR1	606491	transcript	XM_003638834.4	protein_coding	86	c.12001-79_12001-76delAGGG
1	114493652	CCCCT	C	PASS	intron_variant	MODIFIER	RYR1	606491	transcript	XM_022425933.1	protein_coding	85	c.11983-79_11983-76delAGGG
1	114565827	A	C	QD2	intron_variant	MODIFIER	RYR1	606491	transcript	XM_003638834.4	protein_coding	12	c.1247+64T>G
1	114565827	A	C	QD2	intron_variant	MODIFIER	RYR1	606491	transcript	XM_022425933.1	protein_coding	12	c.1247+64T>G
1	114827410	G	A	PASS	intron_variant	MODIFIER	SIPA1L3	612583	transcript	XM_014116099.1	protein_coding	12	c.3356+168C>T
1	115523453	G	GACTGAAGAGCACTTAACAGGCA	QD2	intron_variant	MODIFIER	ZNF420	100682968	transcript	XM_003432590.4	protein_coding	4	c.140-7250_140-7249insTGCCTGTTAAGTGCTCTTCAGT
1	115523453	G	GACTGAAGAGCACTTAACAGGCA	QD2	intron_variant	MODIFIER	ZNF420	100682968	transcript	XM_014115463.2	protein_coding	4	c.140-7250_140-7249insTGCCTGTTAAGTGCTCTTCAGT
1	115523453	G	GACTGAAGAGCACTTAACAGGCA	QD2	intron_variant	MODIFIER	ZNF420	100682968	transcript	XM_014115470.2	protein_coding	3	c.-77-7250_-77-7249insTGCCTGTTAAGTGCTCTTCAGT
1	115523453	G	GACTGAAGAGCACTTAACAGGCA	QD2	intron_variant	MODIFIER	ZNF420	100682968	transcript	XM_022403627.1	protein_coding	4	c.122-7250_122-7249insTGCCTGTTAAGTGCTCTTCAGT
1	115523453	G	GACTGAAGAGCACTTAACAGGCA	QD2	intron_variant	MODIFIER	ZNF420	100682968	transcript	XM_022403628.1	protein_coding	5	c.-77-7250_-77-7249insTGCCTGTTAAGTGCTCTTCAGT
1	115523458	A	AGG	QD2	intron_variant	MODIFIER	ZNF420	100682968	transcript	XM_003432590.4	protein_coding	4	c.140-7255_140-7254insCC
1	115523458	A	AGG	QD2	intron_variant	MODIFIER	ZNF420	100682968	transcript	XM_014115463.2	protein_coding	4	c.140-7255_140-7254insCC
1	115523458	A	AGG	QD2	intron_variant	MODIFIER	ZNF420	100682968	transcript	XM_014115470.2	protein_coding	3	c.-77-7255_-77-7254insCC
1	115523458	A	AGG	QD2	intron_variant	MODIFIER	ZNF420	100682968	transcript	XM_022403627.1	protein_coding	4	c.122-7255_122-7254insCC
1	115523458	A	AGG	QD2	intron_variant	MODIFIER	ZNF420	100682968	transcript	XM_022403628.1	protein_coding	5	c.-77-7255_-77-7254insCC
1	117031629	T	TACAAAAAGACAGACTAAAAAAAAAAAAAAAAAAAAAAAAAAAAAAAAAAAAAAAAAAAAAAAAA	PASS	intergenic_region	MODIFIER	LOC111090518-LOC102151354	111090518-102151354	intergenic_region	111090518-102151354		-1	n.117031629_117031630insACAAAAAGACAGACTAAAAAAAAAAAAAAAAAAAAAAAAAAAAAAAAAAAAAAAAAAAAAAAAA
1	117259201	CG	C	PASS	upstream_gene_variant	MODIFIER	FFAR3	612659	transcript	XM_005616711.3	protein_coding	-1	c.-2190delC
1	117259201	CG	C	PASS	upstream_gene_variant	MODIFIER	FFAR1	612661	transcript	XM_850393.4	protein_coding	-1	c.-1266delC
1	117259201	CG	C	PASS	downstream_gene_variant	MODIFIER	CD22	476485	transcript	XM_862798.4	protein_coding	-1	c.*3254delC
1	117259201	CG	C	PASS	downstream_gene_variant	MODIFIER	CD22	476485	transcript	XM_014115369.2	protein_coding	-1	c.*3254delC
1	117259201	CG	C	PASS	downstream_gene_variant	MODIFIER	CD22	476485	transcript	XM_022403552.1	protein_coding	-1	c.*3254delC
1	117259201	CG	C	PASS	downstream_gene_variant	MODIFIER	CD22	476485	transcript	XM_005616714.3	protein_coding	-1	c.*3254delC
1	117259201	CG	C	PASS	downstream_gene_variant	MODIFIER	CD22	476485	transcript	XM_014115358.2	protein_coding	-1	c.*3254delC
1	117259201	CG	C	PASS	downstream_gene_variant	MODIFIER	CD22	476485	transcript	XR_002614364.1	pseudogene	-1	n.*3328delC
1	117259201	CG	C	PASS	intergenic_region	MODIFIER	FFAR1-CD22	612661-476485	intergenic_region	612661-476485		-1	n.117259202delG
1	117468061	CCACCACCCCA	C	PASS	downstream_gene_variant	MODIFIER	LOC111091371	111091371	transcript	XM_022407032.1	protein_coding	-1	c.*4920_*4929delCACCACCCCA
1	117468061	CCACCACCCCA	C	PASS	intergenic_region	MODIFIER	LOC111091371-HPN	111091371-484583	intergenic_region	111091371-484583		-1	n.117468062_117468071delCACCACCCCA
1	117804122	G	GGGT	PASS	upstream_gene_variant	MODIFIER	LOC111098539	111098539	transcript	111098539	pseudogene	-1	n.-3413_-3412insGGT
1	117804122	G	GGGT	PASS	downstream_gene_variant	MODIFIER	LOC111098275	111098275	transcript	XM_022426129.1	protein_coding	-1	c.*1431_*1432insGGT
1	117804122	G	GGGT	PASS	downstream_gene_variant	MODIFIER	LOC111098275	111098275	transcript	XM_022426134.1	protein_coding	-1	c.*1431_*1432insGGT
1	117804122	G	GGGT	PASS	intron_variant	MODIFIER	WTIP	100683350	transcript	XM_022407169.1	protein_coding	7	c.790-926_790-925insACC
1	117835574	A	C	PASS	missense_variant	MODERATE	WTIP	100683350	transcript	XM_022407169.1	protein_coding	1	c.197T>G	p.Leu66Arg
1	118328642	C	T	PASS	intergenic_region	MODIFIER	LOC111098296-LOC111098310	111098296-111098310	intergenic_region	111098296-111098310		-1	n.118328642C>T
1	118850133	C	T	PASS	3_prime_UTR_variant	MODIFIER	CEBPA	100683573	transcript	XM_022407214.1	protein_coding	3	c.*468C>T
1	118875922	G	A	PASS	intergenic_region	MODIFIER	CEBPA-SLC7A10	100683573-484599	intergenic_region	100683573-484599		-1	n.118875922G>A
1	118978058	G	A	PASS	intron_variant	MODIFIER	WDR88	476494	transcript	XM_533703.6	protein_coding	7	c.1018+395C>T
1	118978058	G	A	PASS	intron_variant	MODIFIER	WDR88	476494	transcript	XM_022426306.1	protein_coding	6	c.850+395C>T
1	118978058	G	A	PASS	intron_variant	MODIFIER	WDR88	476494	transcript	XR_002632047.1	pseudogene	7	n.1094+395C>T
1	118978058	G	A	PASS	intron_variant	MODIFIER	WDR88	476494	transcript	XM_022426309.1	protein_coding	7	c.1018+395C>T
1	119017096	C	T	PASS	intron_variant	MODIFIER	GPATCH1	476495	transcript	XM_848771.5	protein_coding	16	c.2414-265G>A
1	119092923	G	A	PASS	intron_variant	MODIFIER	RHPN2	403518	transcript	NM_001003008.1	protein_coding	4	c.390+901G>A
1	119119665	C	T	PASS	upstream_gene_variant	MODIFIER	CEP89	476497	transcript	XM_005616771.3	protein_coding	-1	c.-4490C>T
1	119119665	C	T	PASS	upstream_gene_variant	MODIFIER	CEP89	476497	transcript	XM_022426332.1	protein_coding	-1	c.-4490C>T
1	119119665	C	T	PASS	upstream_gene_variant	MODIFIER	CEP89	476497	transcript	XM_022426339.1	protein_coding	-1	c.-4490C>T
1	119119665	C	T	PASS	downstream_gene_variant	MODIFIER	RHPN2	403518	transcript	NM_001003008.1	protein_coding	-1	c.*1327C>T
1	119119665	C	T	PASS	downstream_gene_variant	MODIFIER	FAAP24	476496	transcript	XM_014120853.2	protein_coding	-1	c.*1050G>A
1	119119665	C	T	PASS	downstream_gene_variant	MODIFIER	FAAP24	476496	transcript	XM_014120861.2	protein_coding	-1	c.*1050G>A
1	119119665	C	T	PASS	downstream_gene_variant	MODIFIER	FAAP24	476496	transcript	XM_014120863.2	protein_coding	-1	c.*1050G>A
1	119119665	C	T	PASS	downstream_gene_variant	MODIFIER	FAAP24	476496	transcript	XM_005616772.3	protein_coding	-1	c.*1050G>A
1	119119665	C	T	PASS	downstream_gene_variant	MODIFIER	FAAP24	476496	transcript	XM_005616774.3	protein_coding	-1	c.*1050G>A
1	119119665	C	T	PASS	downstream_gene_variant	MODIFIER	FAAP24	476496	transcript	XM_014120857.2	protein_coding	-1	c.*1050G>A
1	119119665	C	T	PASS	downstream_gene_variant	MODIFIER	FAAP24	476496	transcript	XM_022426345.1	protein_coding	-1	c.*1050G>A
1	119119665	C	T	PASS	intergenic_region	MODIFIER	RHPN2-FAAP24	403518-476496	intergenic_region	403518-476496		-1	n.119119665C>T
1	119120912	G	C	PASS	missense_variant	MODERATE	FAAP24	476496	transcript	XM_014120853.2	protein_coding	5	c.457C>G	p.Arg153Gly
1	119120912	G	C	PASS	missense_variant	MODERATE	FAAP24	476496	transcript	XM_014120861.2	protein_coding	4	c.265C>G	p.Arg89Gly
1	119120912	G	C	PASS	missense_variant	MODERATE	FAAP24	476496	transcript	XM_014120863.2	protein_coding	4	c.163C>G	p.Arg55Gly
1	119120912	G	C	PASS	missense_variant	MODERATE	FAAP24	476496	transcript	XM_005616772.3	protein_coding	5	c.451C>G	p.Arg151Gly
1	119120912	G	C	PASS	missense_variant	MODERATE	FAAP24	476496	transcript	XM_005616774.3	protein_coding	5	c.385C>G	p.Arg129Gly
1	119120912	G	C	PASS	missense_variant	MODERATE	FAAP24	476496	transcript	XM_014120857.2	protein_coding	4	c.400C>G	p.Arg134Gly
1	119120912	G	C	PASS	missense_variant	MODERATE	FAAP24	476496	transcript	XM_022426345.1	protein_coding	5	c.385C>G	p.Arg129Gly
1	119120912	G	C	PASS	upstream_gene_variant	MODIFIER	CEP89	476497	transcript	XM_022426317.1	protein_coding	-1	c.-4399G>C
1	119120912	G	C	PASS	upstream_gene_variant	MODIFIER	CEP89	476497	transcript	XM_005616771.3	protein_coding	-1	c.-3243G>C
1	119120912	G	C	PASS	upstream_gene_variant	MODIFIER	CEP89	476497	transcript	XM_022426332.1	protein_coding	-1	c.-3243G>C
1	119120912	G	C	PASS	upstream_gene_variant	MODIFIER	CEP89	476497	transcript	XM_022426339.1	protein_coding	-1	c.-3243G>C
1	119120912	G	C	PASS	upstream_gene_variant	MODIFIER	CEP89	476497	transcript	XM_022426328.1	protein_coding	-1	c.-4399G>C
1	119120912	G	C	PASS	upstream_gene_variant	MODIFIER	CEP89	476497	transcript	XM_022426323.1	protein_coding	-1	c.-4399G>C
1	119120912	G	C	PASS	upstream_gene_variant	MODIFIER	CEP89	476497	transcript	XM_022426324.1	protein_coding	-1	c.-4399G>C
1	119120912	G	C	PASS	downstream_gene_variant	MODIFIER	RHPN2	403518	transcript	NM_001003008.1	protein_coding	-1	c.*2574G>C
1	119126398	C	T	PASS	splice_region_variant&intron_variant	LOW	CEP89	476497	transcript	XM_022426317.1	protein_coding	1	c.52-3C>T
1	119126398	C	T	PASS	splice_region_variant&intron_variant	LOW	CEP89	476497	transcript	XM_005616771.3	protein_coding	1	c.40-3C>T
1	119126398	C	T	PASS	splice_region_variant&intron_variant	LOW	CEP89	476497	transcript	XM_022426332.1	protein_coding	1	c.40-3C>T
1	119126398	C	T	PASS	splice_region_variant&intron_variant	LOW	CEP89	476497	transcript	XM_022426339.1	protein_coding	1	c.40-3C>T
1	119126398	C	T	PASS	splice_region_variant&intron_variant	LOW	CEP89	476497	transcript	XM_022426328.1	protein_coding	1	c.52-3C>T
1	119126398	C	T	PASS	splice_region_variant&intron_variant	LOW	CEP89	476497	transcript	XM_022426323.1	protein_coding	1	c.52-3C>T
1	119126398	C	T	PASS	splice_region_variant&intron_variant	LOW	CEP89	476497	transcript	XM_022426324.1	protein_coding	1	c.52-3C>T
1	119126398	C	T	PASS	upstream_gene_variant	MODIFIER	FAAP24	476496	transcript	XM_014120853.2	protein_coding	-1	c.-2586G>A
1	119126398	C	T	PASS	upstream_gene_variant	MODIFIER	FAAP24	476496	transcript	XM_014120861.2	protein_coding	-1	c.-3203G>A
1	119126398	C	T	PASS	upstream_gene_variant	MODIFIER	FAAP24	476496	transcript	XM_014120863.2	protein_coding	-1	c.-3955G>A
1	119126398	C	T	PASS	upstream_gene_variant	MODIFIER	FAAP24	476496	transcript	XM_005616772.3	protein_coding	-1	c.-2922G>A
1	119126398	C	T	PASS	upstream_gene_variant	MODIFIER	FAAP24	476496	transcript	XM_005616774.3	protein_coding	-1	c.-2922G>A
1	119126398	C	T	PASS	upstream_gene_variant	MODIFIER	FAAP24	476496	transcript	XM_014120857.2	protein_coding	-1	c.-2586G>A
1	119126398	C	T	PASS	upstream_gene_variant	MODIFIER	FAAP24	476496	transcript	XM_022426345.1	protein_coding	-1	c.-2922G>A
1	119126398	C	T	PASS	downstream_gene_variant	MODIFIER	LOC111098365	111098365	transcript	XR_002632092.1	pseudogene	-1	n.*1000G>A
1	119149686	G	T	PASS	intron_variant	MODIFIER	CEP89	476497	transcript	XM_022426317.1	protein_coding	8	c.782-512G>T
1	119149686	G	T	PASS	intron_variant	MODIFIER	CEP89	476497	transcript	XM_005616771.3	protein_coding	7	c.668-512G>T
1	119149686	G	T	PASS	intron_variant	MODIFIER	CEP89	476497	transcript	XM_022426332.1	protein_coding	8	c.770-512G>T
1	119149686	G	T	PASS	intron_variant	MODIFIER	CEP89	476497	transcript	XM_022426339.1	protein_coding	7	c.611-512G>T
1	119149686	G	T	PASS	intron_variant	MODIFIER	CEP89	476497	transcript	XM_022426328.1	protein_coding	7	c.623-512G>T
1	119149686	G	T	PASS	intron_variant	MODIFIER	CEP89	476497	transcript	XM_022426323.1	protein_coding	8	c.782-512G>T
1	119149686	G	T	PASS	intron_variant	MODIFIER	CEP89	476497	transcript	XM_022426324.1	protein_coding	7	c.680-512G>T
1	119149686	G	T	PASS	intron_variant	MODIFIER	CEP89	476497	transcript	XM_014120845.2	protein_coding	5	c.227-512G>T
1	119199076	G	A	PASS	downstream_gene_variant	MODIFIER	CEP89	476497	transcript	XM_022426317.1	protein_coding	-1	c.*1840G>A
1	119199076	G	A	PASS	downstream_gene_variant	MODIFIER	CEP89	476497	transcript	XM_005616771.3	protein_coding	-1	c.*1840G>A
1	119199076	G	A	PASS	downstream_gene_variant	MODIFIER	CEP89	476497	transcript	XM_022426332.1	protein_coding	-1	c.*1840G>A
1	119199076	G	A	PASS	downstream_gene_variant	MODIFIER	CEP89	476497	transcript	XM_022426339.1	protein_coding	-1	c.*1840G>A
1	119199076	G	A	PASS	downstream_gene_variant	MODIFIER	CEP89	476497	transcript	XM_022426328.1	protein_coding	-1	c.*1840G>A
1	119199076	G	A	PASS	downstream_gene_variant	MODIFIER	CEP89	476497	transcript	XM_022426323.1	protein_coding	-1	c.*1840G>A
1	119199076	G	A	PASS	downstream_gene_variant	MODIFIER	CEP89	476497	transcript	XM_022426324.1	protein_coding	-1	c.*1840G>A
1	119199076	G	A	PASS	downstream_gene_variant	MODIFIER	CEP89	476497	transcript	XM_014120845.2	protein_coding	-1	c.*1840G>A
1	119199076	G	A	PASS	intergenic_region	MODIFIER	CEP89-SLC7A9	476497-484601	intergenic_region	476497-484601		-1	n.119199076G>A
1	119210181	AAGGAC	A	PASS	intron_variant	MODIFIER	SLC7A9	484601	transcript	NM_001048109.1	protein_coding	7	c.759-82_759-78delAGGAC
1	119216096	C	T	PASS	intron_variant	MODIFIER	SLC7A9	484601	transcript	NM_001048109.1	protein_coding	9	c.987-1515C>T
1	119223875	A	G	PASS	intron_variant	MODIFIER	SLC7A9	484601	transcript	NM_001048109.1	protein_coding	11	c.1234-3387A>G
1	119226187	C	T	PASS	downstream_gene_variant	MODIFIER	TDRD12	612696	transcript	XM_022426361.1	protein_coding	-1	c.*5298G>A
1	119226187	C	T	PASS	downstream_gene_variant	MODIFIER	TDRD12	612696	transcript	XM_022426366.1	protein_coding	-1	c.*5298G>A
1	119226187	C	T	PASS	downstream_gene_variant	MODIFIER	TDRD12	612696	transcript	XM_022426378.1	protein_coding	-1	c.*5298G>A
1	119226187	C	T	PASS	intron_variant	MODIFIER	SLC7A9	484601	transcript	NM_001048109.1	protein_coding	11	c.1234-1075C>T
1	119227101	A	G	PASS	downstream_gene_variant	MODIFIER	TDRD12	612696	transcript	XM_022426361.1	protein_coding	-1	c.*4384T>C
1	119227101	A	G	PASS	downstream_gene_variant	MODIFIER	TDRD12	612696	transcript	XM_022426366.1	protein_coding	-1	c.*4384T>C
1	119227101	A	G	PASS	downstream_gene_variant	MODIFIER	TDRD12	612696	transcript	XM_022426378.1	protein_coding	-1	c.*4384T>C
1	119227101	A	G	PASS	intron_variant	MODIFIER	SLC7A9	484601	transcript	NM_001048109.1	protein_coding	11	c.1234-161A>G
1	120303535	T	A	PASS	intergenic_region	MODIFIER	LOC111090841-LOC102152485	111090841-102152485	intergenic_region	111090841-102152485		-1	n.120303535T>A
1	121002312	A	C	PASS	intron_variant	MODIFIER	ZNF536	484609	transcript	XM_022426442.1	protein_coding	4	c.3965-26131T>G
1	121002312	A	C	PASS	intron_variant	MODIFIER	ZNF536	484609	transcript	XM_022426464.1	protein_coding	3	c.3812-26131T>G
1	121002312	A	C	PASS	intron_variant	MODIFIER	ZNF536	484609	transcript	XM_022426460.1	protein_coding	4	c.3902-26131T>G
1	121002312	A	C	PASS	intron_variant	MODIFIER	ZNF536	484609	transcript	XM_005616788.3	protein_coding	5	c.3902-26131T>G
1	121002312	A	C	PASS	intron_variant	MODIFIER	ZNF536	484609	transcript	XM_005616784.3	protein_coding	5	c.3902-26131T>G
1	121002312	A	C	PASS	intron_variant	MODIFIER	ZNF536	484609	transcript	XM_022426450.1	protein_coding	6	c.3902-26131T>G
1	121002312	A	C	PASS	intron_variant	MODIFIER	ZNF536	484609	transcript	XM_005616786.3	protein_coding	5	c.3902-26131T>G
1	121002312	A	C	PASS	intron_variant	MODIFIER	ZNF536	484609	transcript	XM_005616785.3	protein_coding	5	c.3902-26131T>G
1	121002312	A	C	PASS	intron_variant	MODIFIER	ZNF536	484609	transcript	XM_005616787.3	protein_coding	5	c.3902-26131T>G
1	121002312	A	C	PASS	intron_variant	MODIFIER	ZNF536	484609	transcript	XM_022426473.1	protein_coding	5	c.*27-26131T>G
1	121260938	T	A	PASS	intron_variant	MODIFIER	ZNF536	484609	transcript	XM_005616788.3	protein_coding	2	c.-3+27015A>T
1	121260938	T	A	PASS	intron_variant	MODIFIER	ZNF536	484609	transcript	XM_005616784.3	protein_coding	2	c.-3+27015A>T
1	121260938	T	A	PASS	intron_variant	MODIFIER	ZNF536	484609	transcript	XM_022426450.1	protein_coding	3	c.-3+27015A>T
1	121260938	T	A	PASS	intron_variant	MODIFIER	ZNF536	484609	transcript	XM_005616786.3	protein_coding	2	c.-3+27015A>T
1	121260938	T	A	PASS	intron_variant	MODIFIER	ZNF536	484609	transcript	XM_005616785.3	protein_coding	2	c.-3+27015A>T
1	121260938	T	A	PASS	intron_variant	MODIFIER	ZNF536	484609	transcript	XM_005616787.3	protein_coding	2	c.-3+27015A>T
1	121597890	T	A	QD2	upstream_gene_variant	MODIFIER	URI1	476501	transcript	XM_014120925.1	protein_coding	-1	c.-1993A>T
1	121597890	T	A	QD2	intron_variant	MODIFIER	URI1	476501	transcript	XM_022426483.1	protein_coding	2	c.411+13248A>T
1	121597890	T	A	QD2	intron_variant	MODIFIER	URI1	476501	transcript	XM_005616795.3	protein_coding	2	c.363+13248A>T
1	122180624	C	CGGGGGCCCCCCCCCCCCCCCCCCCCG	PASS	intergenic_region	MODIFIER	UQCRFS1-MIR578	476503-100886164	intergenic_region	476503-100886164		-1	n.122180624_122180625insGGGGGCCCCCCCCCCCCCCCCCCCCG
1	122227848	A	T	PASS	intergenic_region	MODIFIER	UQCRFS1-MIR578	476503-100886164	intergenic_region	476503-100886164		-1	n.122227848A>T
1	122450147	G	A	PASS	intergenic_region	MODIFIER	MIR578-LOC111098499	100886164-111098499	intergenic_region	100886164-111098499		-1	n.122450147G>A
10	243660	G	T	PASS	upstream_gene_variant	MODIFIER	LOC100686273	100686273	transcript	100686273	pseudogene	-1	n.-1258C>A
10	243660	G	T	PASS	intergenic_region	MODIFIER	LOC100686273-PYM1	100686273-481101	intergenic_region	100686273-481101		-1	n.243660G>T
10	1692167	C	A	PASS	upstream_gene_variant	MODIFIER	SLC26A10	481128	transcript	XM_014117192.2	protein_coding	-1	c.-4547C>A
10	1692167	C	A	PASS	upstream_gene_variant	MODIFIER	SLC26A10	481128	transcript	XM_005625652.3	protein_coding	-1	c.-4547C>A
10	1692167	C	A	PASS	upstream_gene_variant	MODIFIER	SLC26A10	481128	transcript	XM_014117193.2	protein_coding	-1	c.-5365C>A
10	1692167	C	A	PASS	downstream_gene_variant	MODIFIER	DTX3	100687947	transcript	XM_003431458.3	protein_coding	-1	c.*5556C>A
10	1692167	C	A	PASS	downstream_gene_variant	MODIFIER	LOC102152030	102152030	transcript	XR_293273.3	pseudogene	-1	n.*2094G>T
10	1692167	C	A	PASS	intron_variant	MODIFIER	ARHGEF25	607485	transcript	XM_844169.6	protein_coding	10	c.1026+79C>A
10	1692167	C	A	PASS	intron_variant	MODIFIER	ARHGEF25	607485	transcript	XM_022424101.1	protein_coding	9	c.948+79C>A
10	1692167	C	A	PASS	intron_variant	MODIFIER	ARHGEF25	607485	transcript	XM_022424102.1	protein_coding	10	c.1026+79C>A
10	1692167	C	A	PASS	intron_variant	MODIFIER	ARHGEF25	607485	transcript	XM_022424103.1	protein_coding	7	c.618+79C>A
10	1723911	G	A	PASS	intron_variant	MODIFIER	B4GALNT1	481129	transcript	XM_014117194.2	protein_coding	3	c.8-6282C>T
10	1723919	A	G	PASS	intron_variant	MODIFIER	B4GALNT1	481129	transcript	XM_014117194.2	protein_coding	3	c.8-6290T>C
10	1723924	A	G	PASS	intron_variant	MODIFIER	B4GALNT1	481129	transcript	XM_014117194.2	protein_coding	3	c.8-6295T>C
10	2077818	T	TGGGGATCCCTGG	PASS	intergenic_region	MODIFIER	ATP23-LOC111097578	474422-111097578	intergenic_region	474422-111097578		-1	n.2077818_2077819insGGGGATCCCTGG
10	2178223	T	A	PASS	intergenic_region	MODIFIER	ATP23-LOC111097578	474422-111097578	intergenic_region	474422-111097578		-1	n.2178223T>A
10	3304925	G	T	PASS	intergenic_region	MODIFIER	LOC106559347-LOC102154481	106559347-102154481	intergenic_region	106559347-102154481		-1	n.3304925G>T
10	3395732	T	G	QD2	intron_variant	MODIFIER	SLC16A7	481138	transcript	XM_005625562.3	protein_coding	1	c.-216-1921T>G
10	3395732	T	G	QD2	intron_variant	MODIFIER	SLC16A7	481138	transcript	XM_022424119.1	protein_coding	1	c.-160-30741T>G
10	3395732	T	G	QD2	intron_variant	MODIFIER	SLC16A7	481138	transcript	XM_022424115.1	protein_coding	1	c.-216-1921T>G
10	3395732	T	G	QD2	intron_variant	MODIFIER	SLC16A7	481138	transcript	XM_005625563.3	protein_coding	1	c.-216-1921T>G
10	3395732	T	G	QD2	intron_variant	MODIFIER	SLC16A7	481138	transcript	XM_005625566.3	protein_coding	1	c.-160-30741T>G
10	3395732	T	G	QD2	intron_variant	MODIFIER	SLC16A7	481138	transcript	XM_022424116.1	protein_coding	1	c.-216-1921T>G
10	3395732	T	G	QD2	intron_variant	MODIFIER	SLC16A7	481138	transcript	XM_538259.4	protein_coding	1	c.-161+4544T>G
10	3965524	C	A	PASS	intergenic_region	MODIFIER	LOC111097841-LOC100856731	111097841-100856731	intergenic_region	111097841-100856731		-1	n.3965524C>A
10	4659685	G	A	PASS	intergenic_region	MODIFIER	LOC106559344-LOC111097816	106559344-111097816	intergenic_region	106559344-111097816		-1	n.4659685G>A
10	4792987	TC	T	PASS	intron_variant	MODIFIER	LOC111097816	111097816	transcript	XR_002631015.1	pseudogene	2	n.286+18726delC
10	7066933	T	TG	PASS	intron_variant	MODIFIER	LOC102156006	102156006	transcript	XR_002630412.1	pseudogene	7	n.1763-1602_1763-1601insG
10	7066933	T	TG	PASS	intron_variant	MODIFIER	C10H12orf56	100683508	transcript	XM_014117203.2	protein_coding	3	c.482+6194_482+6195insC
10	7066933	T	TG	PASS	intron_variant	MODIFIER	LOC102156006	102156006	transcript	XR_002630422.1	pseudogene	6	n.1611-1602_1611-1601insG
10	7066933	T	TG	PASS	intron_variant	MODIFIER	LOC102156006	102156006	transcript	XR_001317013.2	pseudogene	5	n.1489-1602_1489-1601insG
10	7066933	T	TG	PASS	intron_variant	MODIFIER	LOC102156006	102156006	transcript	XR_002630409.1	pseudogene	6	n.1611-1602_1611-1601insG
10	7066933	T	TG	PASS	intron_variant	MODIFIER	LOC102156006	102156006	transcript	XR_002630410.1	pseudogene	6	n.1488-1602_1488-1601insG
10	7066933	T	TG	PASS	intron_variant	MODIFIER	LOC102156006	102156006	transcript	XR_002630411.1	pseudogene	6	n.1592-1602_1592-1601insG
10	7066933	T	TG	PASS	intron_variant	MODIFIER	LOC102156006	102156006	transcript	XR_002630413.1	pseudogene	6	n.1551-1602_1551-1601insG
10	7066933	T	TG	PASS	intron_variant	MODIFIER	LOC102156006	102156006	transcript	XR_002630414.1	pseudogene	5	n.1488+24134_1488+24135insG
10	7066933	T	TG	PASS	intron_variant	MODIFIER	LOC102156006	102156006	transcript	XR_002630415.1	pseudogene	6	n.1495-1602_1495-1601insG
10	7066933	T	TG	PASS	intron_variant	MODIFIER	LOC102156006	102156006	transcript	XR_002630416.1	pseudogene	5	n.1352-1602_1352-1601insG
10	7066933	T	TG	PASS	intron_variant	MODIFIER	LOC102156006	102156006	transcript	XR_002630417.1	pseudogene	5	n.1230-1602_1230-1601insG
10	7066933	T	TG	PASS	intron_variant	MODIFIER	LOC102156006	102156006	transcript	XR_002630419.1	pseudogene	4	n.971-1602_971-1601insG
10	7066933	T	TG	PASS	intron_variant	MODIFIER	LOC102156006	102156006	transcript	XR_002630420.1	pseudogene	3	n.920-1602_920-1601insG
10	7066933	T	TG	PASS	intron_variant	MODIFIER	LOC102156006	102156006	transcript	XR_002630421.1	pseudogene	5	n.1488+24134_1488+24135insG
10	7066933	T	TG	PASS	intron_variant	MODIFIER	LOC102156006	102156006	transcript	XR_002630418.1	pseudogene	6	n.1611-1602_1611-1601insG
10	7066933	T	TG	PASS	intron_variant	MODIFIER	C10H12orf56	100683508	transcript	XM_022424149.1	protein_coding	3	c.482+6194_482+6195insC
10	7066933	T	TG	PASS	intron_variant	MODIFIER	C10H12orf56	100683508	transcript	XM_022424138.1	protein_coding	3	c.482+6194_482+6195insC
10	7066933	T	TG	PASS	intron_variant	MODIFIER	C10H12orf56	100683508	transcript	XM_022424153.1	protein_coding	3	c.482+6194_482+6195insC
10	7066933	T	TG	PASS	intron_variant	MODIFIER	C10H12orf56	100683508	transcript	XM_022424151.1	protein_coding	3	c.482+6194_482+6195insC
10	7066933	T	TG	PASS	intron_variant	MODIFIER	C10H12orf56	100683508	transcript	XM_022424143.1	protein_coding	3	c.482+6194_482+6195insC
10	7066933	T	TG	PASS	intron_variant	MODIFIER	C10H12orf56	100683508	transcript	XM_014117206.2	protein_coding	4	c.260+6194_260+6195insC
10	7066933	T	TG	PASS	intron_variant	MODIFIER	C10H12orf56	100683508	transcript	XM_022424139.1	protein_coding	3	c.260+6194_260+6195insC
10	7066933	T	TG	PASS	intron_variant	MODIFIER	C10H12orf56	100683508	transcript	XM_014117208.2	protein_coding	3	c.260+6194_260+6195insC
10	7066933	T	TG	PASS	intron_variant	MODIFIER	C10H12orf56	100683508	transcript	XM_014117205.2	protein_coding	4	c.260+6194_260+6195insC
10	7066933	T	TG	PASS	intron_variant	MODIFIER	C10H12orf56	100683508	transcript	XM_022424140.1	protein_coding	4	c.260+6194_260+6195insC
10	7066933	T	TG	PASS	intron_variant	MODIFIER	C10H12orf56	100683508	transcript	XM_014117204.2	protein_coding	3	c.479+6194_479+6195insC
10	7066933	T	TG	PASS	intron_variant	MODIFIER	C10H12orf56	100683508	transcript	XM_022424137.1	protein_coding	3	c.482+6194_482+6195insC
10	7066933	T	TG	PASS	intron_variant	MODIFIER	C10H12orf56	100683508	transcript	XM_022424150.1	protein_coding	3	c.482+6194_482+6195insC
10	7066933	T	TG	PASS	intron_variant	MODIFIER	C10H12orf56	100683508	transcript	XM_022424154.1	protein_coding	3	c.482+6194_482+6195insC
10	7066933	T	TG	PASS	intron_variant	MODIFIER	C10H12orf56	100683508	transcript	XM_022424144.1	protein_coding	3	c.482+6194_482+6195insC
10	7066933	T	TG	PASS	intron_variant	MODIFIER	C10H12orf56	100683508	transcript	XM_022424141.1	protein_coding	3	c.482+6194_482+6195insC
10	7066933	T	TG	PASS	intron_variant	MODIFIER	C10H12orf56	100683508	transcript	XM_022424145.1	protein_coding	3	c.482+6194_482+6195insC
10	7066933	T	TG	PASS	intron_variant	MODIFIER	C10H12orf56	100683508	transcript	XM_022424148.1	protein_coding	3	c.482+6194_482+6195insC
10	7066933	T	TG	PASS	intron_variant	MODIFIER	C10H12orf56	100683508	transcript	XM_022424146.1	protein_coding	3	c.482+6194_482+6195insC
10	7066933	T	TG	PASS	intron_variant	MODIFIER	C10H12orf56	100683508	transcript	XM_022424152.1	protein_coding	3	c.482+6194_482+6195insC
10	7066933	T	TG	PASS	intron_variant	MODIFIER	C10H12orf56	100683508	transcript	XM_022424147.1	protein_coding	3	c.482+6194_482+6195insC
10	7066933	T	TG	PASS	intron_variant	MODIFIER	C10H12orf56	100683508	transcript	XM_022424142.1	protein_coding	3	c.482+6194_482+6195insC
10	7757731	C	T	PASS	downstream_gene_variant	MODIFIER	LOC102157003	102157003	transcript	XR_293289.3	pseudogene	-1	n.*3116G>A
10	7757731	C	T	PASS	intron_variant	MODIFIER	LOC102157003	102157003	transcript	XR_002630423.1	pseudogene	2	n.415-3940G>A
10	8884621	A	G	PASS	intron_variant	MODIFIER	GRIP1	474434	transcript	XM_022424173.1	protein_coding	12	c.1579+1634T>C
10	8884621	A	G	PASS	intron_variant	MODIFIER	GRIP1	474434	transcript	XM_022424185.1	protein_coding	10	c.1183+1634T>C
10	8884621	A	G	PASS	intron_variant	MODIFIER	GRIP1	474434	transcript	XM_022424182.1	protein_coding	11	c.1183+1634T>C
10	8884621	A	G	PASS	intron_variant	MODIFIER	GRIP1	474434	transcript	XM_022424184.1	protein_coding	12	c.1183+1634T>C
10	8884621	A	G	PASS	intron_variant	MODIFIER	GRIP1	474434	transcript	XM_022424176.1	protein_coding	13	c.1579+1634T>C
10	8884621	A	G	PASS	intron_variant	MODIFIER	GRIP1	474434	transcript	XM_022424174.1	protein_coding	13	c.1579+1634T>C
10	8884621	A	G	PASS	intron_variant	MODIFIER	GRIP1	474434	transcript	XM_022424175.1	protein_coding	13	c.1576+1634T>C
10	8884621	A	G	PASS	intron_variant	MODIFIER	GRIP1	474434	transcript	XM_022424178.1	protein_coding	12	c.1420+1634T>C
10	8884621	A	G	PASS	intron_variant	MODIFIER	GRIP1	474434	transcript	XM_022424180.1	protein_coding	11	c.1271-7016T>C
10	8884621	A	G	PASS	intron_variant	MODIFIER	GRIP1	474434	transcript	XM_022424183.1	protein_coding	12	c.1183+1634T>C
10	8884621	A	G	PASS	intron_variant	MODIFIER	GRIP1	474434	transcript	XM_022424179.1	protein_coding	12	c.1423+1634T>C
10	8884621	A	G	PASS	intron_variant	MODIFIER	GRIP1	474434	transcript	XM_022424177.1	protein_coding	12	c.1423+1634T>C
10	8884621	A	G	PASS	intron_variant	MODIFIER	GRIP1	474434	transcript	XM_014117215.2	protein_coding	11	c.1516+1634T>C
10	8884621	A	G	PASS	intron_variant	MODIFIER	GRIP1	474434	transcript	XM_014117217.2	protein_coding	11	c.1429+1634T>C
10	8884621	A	G	PASS	intron_variant	MODIFIER	GRIP1	474434	transcript	XM_022424181.1	protein_coding	13	c.1579+1634T>C
10	8884621	A	G	PASS	intron_variant	MODIFIER	GRIP1	474434	transcript	XM_022424186.1	protein_coding	13	c.1579+1634T>C
10	9023563	C	T	PASS	upstream_gene_variant	MODIFIER	GRIP1	474434	transcript	XM_022424185.1	protein_coding	-1	c.-76579G>A
10	9023563	C	T	PASS	upstream_gene_variant	MODIFIER	GRIP1	474434	transcript	XM_022424182.1	protein_coding	-1	c.-76579G>A
10	9023563	C	T	PASS	upstream_gene_variant	MODIFIER	GRIP1	474434	transcript	XM_022424184.1	protein_coding	-1	c.-76579G>A
10	9023563	C	T	PASS	intron_variant	MODIFIER	GRIP1	474434	transcript	XM_022424173.1	protein_coding	2	c.283+6043G>A
10	9023563	C	T	PASS	intron_variant	MODIFIER	GRIP1	474434	transcript	XM_022424176.1	protein_coding	3	c.283+6043G>A
10	9023563	C	T	PASS	intron_variant	MODIFIER	GRIP1	474434	transcript	XM_022424174.1	protein_coding	3	c.283+6043G>A
10	9023563	C	T	PASS	intron_variant	MODIFIER	GRIP1	474434	transcript	XM_022424175.1	protein_coding	3	c.283+6043G>A
10	9023563	C	T	PASS	intron_variant	MODIFIER	GRIP1	474434	transcript	XM_022424178.1	protein_coding	3	c.283+6043G>A
10	9023563	C	T	PASS	intron_variant	MODIFIER	GRIP1	474434	transcript	XM_022424180.1	protein_coding	3	c.283+6043G>A
10	9023563	C	T	PASS	intron_variant	MODIFIER	GRIP1	474434	transcript	XM_022424183.1	protein_coding	2	c.-114+6907G>A
10	9023563	C	T	PASS	intron_variant	MODIFIER	GRIP1	474434	transcript	XM_022424179.1	protein_coding	3	c.283+6043G>A
10	9023563	C	T	PASS	intron_variant	MODIFIER	GRIP1	474434	transcript	XM_022424177.1	protein_coding	3	c.283+6043G>A
10	9023563	C	T	PASS	intron_variant	MODIFIER	GRIP1	474434	transcript	XM_014117215.2	protein_coding	1	c.220+40048G>A
10	9023563	C	T	PASS	intron_variant	MODIFIER	GRIP1	474434	transcript	XM_014117217.2	protein_coding	1	c.134-43836G>A
10	9023563	C	T	PASS	intron_variant	MODIFIER	GRIP1	474434	transcript	XM_022424181.1	protein_coding	3	c.283+6043G>A
10	9023563	C	T	PASS	intron_variant	MODIFIER	GRIP1	474434	transcript	XM_022424186.1	protein_coding	3	c.283+6043G>A
10	9184235	A	G	PASS	intron_variant	MODIFIER	GRIP1	474434	transcript	XM_014117217.2	protein_coding	1	c.133+3302T>C
10	10774298	T	A	PASS	intergenic_region	MODIFIER	LOC111097591-RAP1B	111097591-608981	intergenic_region	111097591-608981		-1	n.10774298T>A
10	11565356	G	GAGAGAGAGAGAGAGAGAGAGC	PASS	intron_variant	MODIFIER	CCT2	474445	transcript	XM_005625615.2	protein_coding	7	c.649+537_649+538insAGAGAGAGAGAGAGAGAGAGC
10	11565356	G	GAGAGAGAGAGAGAGAGAGAGC	PASS	intron_variant	MODIFIER	CCT2	474445	transcript	XM_531675.6	protein_coding	7	c.649+537_649+538insAGAGAGAGAGAGAGAGAGAGC
10	11565356	G	GAGAGAGAGAGAGAGAGAGAGC	PASS	intron_variant	MODIFIER	CCT2	474445	transcript	XM_005625616.3	protein_coding	7	c.649+537_649+538insAGAGAGAGAGAGAGAGAGAGC
10	12380647	AT	A	PASS	downstream_gene_variant	MODIFIER	PTPRR	481163	transcript	XM_538284.6	protein_coding	-1	c.*5595delA
10	12380647	AT	A	PASS	downstream_gene_variant	MODIFIER	PTPRR	481163	transcript	XM_022424216.1	protein_coding	-1	c.*5595delA
10	12380647	AT	A	PASS	downstream_gene_variant	MODIFIER	PTPRR	481163	transcript	XM_005625630.3	protein_coding	-1	c.*5595delA
10	12380647	AT	A	PASS	intron_variant	MODIFIER	PTPRB	481162	transcript	XM_538283.6	protein_coding	2	c.451+2057delA
10	12380647	AT	A	PASS	intron_variant	MODIFIER	PTPRB	481162	transcript	XM_022424215.1	protein_coding	2	c.451+2057delA
10	12380647	AT	A	PASS	intron_variant	MODIFIER	PTPRB	481162	transcript	XM_022424214.1	protein_coding	2	c.451+2057delA
10	12380649	T	C	GATKstd	downstream_gene_variant	MODIFIER	PTPRR	481163	transcript	XM_538284.6	protein_coding	-1	c.*5594A>G
10	12380649	T	C	GATKstd	downstream_gene_variant	MODIFIER	PTPRR	481163	transcript	XM_022424216.1	protein_coding	-1	c.*5594A>G
10	12380649	T	C	GATKstd	downstream_gene_variant	MODIFIER	PTPRR	481163	transcript	XM_005625630.3	protein_coding	-1	c.*5594A>G
10	12380649	T	C	GATKstd	intron_variant	MODIFIER	PTPRB	481162	transcript	XM_538283.6	protein_coding	2	c.451+2056A>G
10	12380649	T	C	GATKstd	intron_variant	MODIFIER	PTPRB	481162	transcript	XM_022424215.1	protein_coding	2	c.451+2056A>G
10	12380649	T	C	GATKstd	intron_variant	MODIFIER	PTPRB	481162	transcript	XM_022424214.1	protein_coding	2	c.451+2056A>G
10	12393960	A	G	PASS	intron_variant	MODIFIER	PTPRR	481163	transcript	XM_538284.6	protein_coding	13	c.1581-7624T>C
10	12393960	A	G	PASS	intron_variant	MODIFIER	PTPRR	481163	transcript	XM_022424216.1	protein_coding	10	c.1257-7624T>C
10	12393960	A	G	PASS	intron_variant	MODIFIER	PTPRR	481163	transcript	XM_005625630.3	protein_coding	12	c.1509-7624T>C
10	12560116	G	GT	PASS	intron_variant	MODIFIER	PTPRR	481163	transcript	XM_538284.6	protein_coding	2	c.63+33483_63+33484insA
10	12567723	C	T	GATKstd	intron_variant	MODIFIER	PTPRR	481163	transcript	XM_538284.6	protein_coding	2	c.63+25877G>A
10	12640559	A	C	PASS	intergenic_region	MODIFIER	PTPRR-TSPAN8	481163-474448	intergenic_region	481163-474448		-1	n.12640559A>C
10	12866450	C	T	PASS	intergenic_region	MODIFIER	LOC100684550-LOC100684625	100684550-100684625	intergenic_region	100684550-100684625		-1	n.12866450C>T
10	13328840	G	T	PASS	downstream_gene_variant	MODIFIER	RAB21	100683312	transcript	XM_003431437.4	protein_coding	-1	c.*3917G>T
10	13328840	G	T	PASS	intergenic_region	MODIFIER	RAB21-LOC111097600	100683312-111097600	intergenic_region	100683312-111097600		-1	n.13328840G>T
10	13358612	A	G	PASS	intron_variant	MODIFIER	TBC1D15	474451	transcript	XM_531681.6	protein_coding	1	c.30+959A>G
10	13358612	A	G	PASS	intron_variant	MODIFIER	TBC1D15	474451	transcript	XM_003431455.4	protein_coding	1	c.30+959A>G
10	13358615	C	T	PASS	intron_variant	MODIFIER	TBC1D15	474451	transcript	XM_531681.6	protein_coding	1	c.30+962C>T
10	13358615	C	T	PASS	intron_variant	MODIFIER	TBC1D15	474451	transcript	XM_003431455.4	protein_coding	1	c.30+962C>T
10	13358621	A	G	PASS	intron_variant	MODIFIER	TBC1D15	474451	transcript	XM_531681.6	protein_coding	1	c.30+968A>G
10	13358621	A	G	PASS	intron_variant	MODIFIER	TBC1D15	474451	transcript	XM_003431455.4	protein_coding	1	c.30+968A>G
10	13608978	AAG	A	PASS	intergenic_region	MODIFIER	TPH2-LOC111097601	481165-111097601	intergenic_region	481165-111097601		-1	n.13608979_13608980delAG
10	13944554	T	A	PASS	intron_variant	MODIFIER	TRHDE	481166	transcript	XM_022424884.1	protein_coding	5	c.1374+440T>A
10	14681165	C	G	PASS	intergenic_region	MODIFIER	TRHDE-LOC102153670	481166-102153670	intergenic_region	481166-102153670		-1	n.14681165C>G
10	14902197	TA	T	PASS	intergenic_region	MODIFIER	TRHDE-LOC102153670	481166-102153670	intergenic_region	481166-102153670		-1	n.14902198delA
10	15034011	ATTCCGAAAC	A	PASS	intergenic_region	MODIFIER	TRHDE-LOC102153670	481166-102153670	intergenic_region	481166-102153670		-1	n.15034012_15034020delTTCCGAAAC
10	15480838	C	T	PASS	intergenic_region	MODIFIER	LOC111097605-LOC106559348	111097605-106559348	intergenic_region	111097605-106559348		-1	n.15480838C>T
10	15832912	A	G	PASS	intergenic_region	MODIFIER	KCNC2-CAPS2	481168-481169	intergenic_region	481168-481169		-1	n.15832912A>G
10	16005073	G	A	PASS	intergenic_region	MODIFIER	KRR1-LOC481173	610093-481173	intergenic_region	610093-481173		-1	n.16005073G>A
10	16634527	G	A	PASS	intron_variant	MODIFIER	SHANK3	474456	transcript	XM_022424886.1	protein_coding	14	c.1850-1483C>T
10	16805482	T	G	QD2	upstream_gene_variant	MODIFIER	NCAPH2	474458	transcript	XM_014117251.2	protein_coding	-1	c.-3757A>C
10	16805482	T	G	QD2	upstream_gene_variant	MODIFIER	NCAPH2	474458	transcript	XM_022424245.1	protein_coding	-1	c.-3757A>C
10	16805482	T	G	QD2	upstream_gene_variant	MODIFIER	NCAPH2	474458	transcript	XM_014117252.2	protein_coding	-1	c.-3757A>C
10	16805482	T	G	QD2	upstream_gene_variant	MODIFIER	NCAPH2	474458	transcript	XM_005625706.3	protein_coding	-1	c.-3757A>C
10	16805482	T	G	QD2	upstream_gene_variant	MODIFIER	NCAPH2	474458	transcript	XM_014117253.2	protein_coding	-1	c.-3757A>C
10	16805482	T	G	QD2	upstream_gene_variant	MODIFIER	NCAPH2	474458	transcript	XR_001317041.2	pseudogene	-1	n.-3631A>C
10	16805482	T	G	QD2	intron_variant	MODIFIER	LMF2	481188	transcript	XM_003639335.3	protein_coding	13	c.1715+30T>G
10	16923054	T	C	PASS	intron_variant	MODIFIER	PPP6R2	481191	transcript	XM_022424252.1	protein_coding	1	c.-243+6619A>G
10	17116525	C	T	PASS	synonymous_variant	LOW	MOV10L1	474460	transcript	XM_014117264.2	protein_coding	6	c.849G>A	p.Thr283Thr
10	17116525	C	T	PASS	synonymous_variant	LOW	MOV10L1	474460	transcript	XM_005625719.2	protein_coding	6	c.849G>A	p.Thr283Thr
10	17116525	C	T	PASS	synonymous_variant	LOW	MOV10L1	474460	transcript	XM_022424268.1	protein_coding	4	c.573G>A	p.Thr191Thr
10	17116525	C	T	PASS	synonymous_variant	LOW	MOV10L1	474460	transcript	XM_014117266.2	protein_coding	6	c.849G>A	p.Thr283Thr
10	17116525	C	T	PASS	synonymous_variant	LOW	MOV10L1	474460	transcript	XM_022424266.1	protein_coding	6	c.849G>A	p.Thr283Thr
10	17116525	C	T	PASS	synonymous_variant	LOW	MOV10L1	474460	transcript	XM_022424267.1	protein_coding	6	c.693G>A	p.Thr231Thr
10	17116525	C	T	PASS	synonymous_variant	LOW	MOV10L1	474460	transcript	XM_005625721.3	protein_coding	6	c.849G>A	p.Thr283Thr
10	17116525	C	T	PASS	intron_variant	MODIFIER	MOV10L1	474460	transcript	XM_022424265.1	protein_coding	5	c.747-702G>A
10	17606633	A	G	PASS	intergenic_region	MODIFIER	LOC111097829-LOC102157253	111097829-102157253	intergenic_region	111097829-102157253		-1	n.17606633A>G
10	17926888	A	C	PASS	intergenic_region	MODIFIER	LOC106559363-FAM19A5	106559363-608054	intergenic_region	106559363-608054		-1	n.17926888A>C
10	17926892	A	C	PASS	intergenic_region	MODIFIER	LOC106559363-FAM19A5	106559363-608054	intergenic_region	106559363-608054		-1	n.17926892A>C
10	17926894	A	C	PASS	intergenic_region	MODIFIER	LOC106559363-FAM19A5	106559363-608054	intergenic_region	106559363-608054		-1	n.17926894A>C
10	17934115	T	A	PASS	intergenic_region	MODIFIER	LOC106559363-FAM19A5	106559363-608054	intergenic_region	106559363-608054		-1	n.17934115T>A
10	18044207	C	T	PASS	intergenic_region	MODIFIER	LOC106559363-FAM19A5	106559363-608054	intergenic_region	106559363-608054		-1	n.18044207C>T
10	18273224	G	A	PASS	intergenic_region	MODIFIER	LOC102157395-LOC102151191	102157395-102151191	intergenic_region	102157395-102151191		-1	n.18273224G>A
10	18744196	A	G	PASS	intergenic_region	MODIFIER	LOC100686419-LOC102154327	100686419-102154327	intergenic_region	100686419-102154327		-1	n.18744196A>G
10	18749639	C	T	PASS	intergenic_region	MODIFIER	LOC100686419-LOC102154327	100686419-102154327	intergenic_region	100686419-102154327		-1	n.18749639C>T
10	18755887	G	A	PASS	intergenic_region	MODIFIER	LOC100686419-LOC102154327	100686419-102154327	intergenic_region	100686419-102154327		-1	n.18755887G>A
10	18763139	A	G	PASS	intergenic_region	MODIFIER	LOC100686419-LOC102154327	100686419-102154327	intergenic_region	100686419-102154327		-1	n.18763139A>G
10	18786871	G	A	PASS	intergenic_region	MODIFIER	LOC100686419-LOC102154327	100686419-102154327	intergenic_region	100686419-102154327		-1	n.18786871G>A
10	18814991	A	T	PASS	intergenic_region	MODIFIER	LOC100686419-LOC102154327	100686419-102154327	intergenic_region	100686419-102154327		-1	n.18814991A>T
10	18820346	T	A	PASS	intergenic_region	MODIFIER	LOC100686419-LOC102154327	100686419-102154327	intergenic_region	100686419-102154327		-1	n.18820346T>A
10	18820364	C	A	PASS	intergenic_region	MODIFIER	LOC100686419-LOC102154327	100686419-102154327	intergenic_region	100686419-102154327		-1	n.18820364C>A
10	18831348	C	A	PASS	intergenic_region	MODIFIER	LOC100686419-LOC102154327	100686419-102154327	intergenic_region	100686419-102154327		-1	n.18831348C>A
10	18833520	C	T	PASS	intergenic_region	MODIFIER	LOC100686419-LOC102154327	100686419-102154327	intergenic_region	100686419-102154327		-1	n.18833520C>T
10	18862181	C	A	PASS	intergenic_region	MODIFIER	LOC100686419-LOC102154327	100686419-102154327	intergenic_region	100686419-102154327		-1	n.18862181C>A
10	18907274	C	T	PASS	intergenic_region	MODIFIER	LOC100686419-LOC102154327	100686419-102154327	intergenic_region	100686419-102154327		-1	n.18907274C>T
10	18964041	G	A	PASS	non_coding_transcript_exon_variant	MODIFIER	LOC102154327	102154327	transcript	102154327	pseudogene	4	n.327G>A
10	19005794	G	A	PASS	intergenic_region	MODIFIER	LOC102154327-TBC1D22A	102154327-474462	intergenic_region	102154327-474462		-1	n.19005794G>A
10	19028501	C	T	PASS	intergenic_region	MODIFIER	LOC102154327-TBC1D22A	102154327-474462	intergenic_region	102154327-474462		-1	n.19028501C>T
10	19094703	A	G	PASS	intergenic_region	MODIFIER	LOC102154327-TBC1D22A	102154327-474462	intergenic_region	102154327-474462		-1	n.19094703A>G
10	19100804	T	A	PASS	intergenic_region	MODIFIER	LOC102154327-TBC1D22A	102154327-474462	intergenic_region	102154327-474462		-1	n.19100804T>A
10	19752022	C	T	GATKstd	intron_variant	MODIFIER	CELSR1	481203	transcript	XM_022424295.1	protein_coding	3	c.3086-5694C>T
10	19782785	C	CCCCCCCCCCA	PASS	intron_variant	MODIFIER	CELSR1	481203	transcript	XM_022424295.1	protein_coding	7	c.4152+2503_4152+2504insCCCCCCCCCA
10	19874679	C	T	GATKstd	intron_variant	MODIFIER	GTSE1	608855	transcript	XM_845993.5	protein_coding	4	c.705+1049G>A
10	20085369	C	T	PASS	intergenic_region	MODIFIER	LOC111097617-WNT7B	111097617-481206	intergenic_region	111097617-481206		-1	n.20085369C>T
10	20269753	C	T	PASS	intergenic_region	MODIFIER	LOC102152393-ATXN10	102152393-474467	intergenic_region	102152393-474467		-1	n.20269753C>T
10	20414249	G	A	PASS	intron_variant	MODIFIER	ATXN10	474467	transcript	XM_531697.6	protein_coding	2	c.309-718C>T
10	20414249	G	A	PASS	intron_variant	MODIFIER	ATXN10	474467	transcript	XM_022424293.1	protein_coding	2	c.309-718C>T
10	20414249	G	A	PASS	intron_variant	MODIFIER	ATXN10	474467	transcript	XM_005625753.3	protein_coding	2	c.309-718C>T
10	20740116	G	T	PASS	upstream_gene_variant	MODIFIER	FAM118A	481208	transcript	XM_014117286.2	protein_coding	-1	c.-11612C>A
10	20740116	G	T	PASS	upstream_gene_variant	MODIFIER	FAM118A	481208	transcript	XM_014117284.2	protein_coding	-1	c.-11612C>A
10	20740116	G	T	PASS	intergenic_region	MODIFIER	FAM118A-UPK3A	481208-609118	intergenic_region	481208-609118		-1	n.20740116G>T
10	20812088	G	A	PASS	upstream_gene_variant	MODIFIER	KIAA0930	481210	transcript	XM_022424320.1	protein_coding	-1	c.-1649G>A
10	20812088	G	A	PASS	intron_variant	MODIFIER	KIAA0930	481210	transcript	XM_022424319.1	protein_coding	2	c.363+2133G>A
10	20812088	G	A	PASS	intron_variant	MODIFIER	LOC111097624	111097624	transcript	XR_002630516.1	pseudogene	2	n.581-451C>T
10	20812088	G	A	PASS	intron_variant	MODIFIER	KIAA0930	481210	transcript	XM_022424321.1	protein_coding	2	c.216+2133G>A
10	20812088	G	A	PASS	intron_variant	MODIFIER	KIAA0930	481210	transcript	XM_005625757.3	protein_coding	2	c.216+2133G>A
10	20812088	G	A	PASS	intron_variant	MODIFIER	KIAA0930	481210	transcript	XR_002630515.1	pseudogene	2	n.292+2133G>A
10	20812088	G	A	PASS	intron_variant	MODIFIER	KIAA0930	481210	transcript	XM_014117290.2	protein_coding	3	c.273+2133G>A
10	20812088	G	A	PASS	intron_variant	MODIFIER	KIAA0930	481210	transcript	XM_014117289.2	protein_coding	2	c.165+2133G>A
10	20812088	G	A	PASS	intron_variant	MODIFIER	KIAA0930	481210	transcript	XM_005625759.3	protein_coding	2	c.114+2133G>A
10	21025009	C	T	GATKstd	intergenic_region	MODIFIER	LOC111097626-PHF21B	111097626-609150	intergenic_region	111097626-609150		-1	n.21025009C>T
10	21056906	G	A	PASS	intron_variant	MODIFIER	PHF21B	609150	transcript	XM_022424297.1	protein_coding	6	c.733+264G>A
10	21471144	C	T	GATKstd	intron_variant	MODIFIER	KIAA1644	100682848	transcript	XM_003431483.4	protein_coding	4	c.599+2331C>T
10	21471144	C	T	GATKstd	intron_variant	MODIFIER	KIAA1644	100682848	transcript	XR_002630526.1	pseudogene	4	n.751+2331C>T
10	21471144	C	T	GATKstd	intron_variant	MODIFIER	KIAA1644	100682848	transcript	XM_022424326.1	protein_coding	4	c.599+2331C>T
10	21489885	G	A	GATKstd	intron_variant	MODIFIER	KIAA1644	100682848	transcript	XM_003431483.4	protein_coding	4	c.600-8044G>A
10	21489885	G	A	GATKstd	intron_variant	MODIFIER	KIAA1644	100682848	transcript	XR_002630526.1	pseudogene	4	n.752-8044G>A
10	21489885	G	A	GATKstd	intron_variant	MODIFIER	KIAA1644	100682848	transcript	XM_022424326.1	protein_coding	4	c.600-8044G>A
10	21800685	C	T	PASS	intron_variant	MODIFIER	SULT4A1	609410	transcript	XM_846659.5	protein_coding	3	c.382-366C>T
10	21800685	C	T	PASS	intron_variant	MODIFIER	SULT4A1	609410	transcript	XR_002630529.1	pseudogene	3	n.429-366C>T
10	21870192	TTTC	T	PASS	intron_variant	MODIFIER	EFCAB6	481218	transcript	XM_022424329.1	protein_coding	4	c.443+2703_443+2705delTTC
10	21870192	TTTC	T	PASS	intron_variant	MODIFIER	EFCAB6	481218	transcript	XM_014117294.2	protein_coding	6	c.521+2703_521+2705delTTC
10	21870192	TTTC	T	PASS	intron_variant	MODIFIER	EFCAB6	481218	transcript	XM_022424332.1	protein_coding	6	c.521+2703_521+2705delTTC
10	21870192	TTTC	T	PASS	intron_variant	MODIFIER	EFCAB6	481218	transcript	XM_538339.6	protein_coding	5	c.443+2703_443+2705delTTC
10	21870192	TTTC	T	PASS	intron_variant	MODIFIER	EFCAB6	481218	transcript	XM_022424330.1	protein_coding	4	c.443+2703_443+2705delTTC
10	21870192	TTTC	T	PASS	intron_variant	MODIFIER	EFCAB6	481218	transcript	XM_022424331.1	protein_coding	3	c.354+12755_354+12757delTTC
10	21870192	TTTC	T	PASS	intron_variant	MODIFIER	EFCAB6	481218	transcript	XM_014117295.2	protein_coding	2	c.29+2703_29+2705delTTC
10	21870192	TTTC	T	PASS	intron_variant	MODIFIER	EFCAB6	481218	transcript	XM_022424333.1	protein_coding	1	c.-115+2703_-115+2705delTTC
10	21935982	G	A	PASS	intron_variant	MODIFIER	EFCAB6	481218	transcript	XM_022424329.1	protein_coding	11	c.1251+175G>A
10	21935982	G	A	PASS	intron_variant	MODIFIER	EFCAB6	481218	transcript	XM_014117294.2	protein_coding	13	c.1329+175G>A
10	21935982	G	A	PASS	intron_variant	MODIFIER	EFCAB6	481218	transcript	XM_022424332.1	protein_coding	13	c.1329+175G>A
10	21935982	G	A	PASS	intron_variant	MODIFIER	EFCAB6	481218	transcript	XM_538339.6	protein_coding	12	c.1251+175G>A
10	21935982	G	A	PASS	intron_variant	MODIFIER	EFCAB6	481218	transcript	XM_022424330.1	protein_coding	10	c.1140+175G>A
10	21935982	G	A	PASS	intron_variant	MODIFIER	EFCAB6	481218	transcript	XM_022424331.1	protein_coding	9	c.1095+175G>A
10	21935982	G	A	PASS	intron_variant	MODIFIER	EFCAB6	481218	transcript	XM_014117295.2	protein_coding	9	c.837+175G>A
10	21935982	G	A	PASS	intron_variant	MODIFIER	EFCAB6	481218	transcript	XM_022424333.1	protein_coding	7	c.627+175G>A
10	22010082	C	T	PASS	intron_variant	MODIFIER	EFCAB6	481218	transcript	XM_022424329.1	protein_coding	22	c.2877-1922C>T
10	22010082	C	T	PASS	intron_variant	MODIFIER	EFCAB6	481218	transcript	XM_014117294.2	protein_coding	24	c.2955-1922C>T
10	22010082	C	T	PASS	intron_variant	MODIFIER	EFCAB6	481218	transcript	XM_022424332.1	protein_coding	24	c.2955-1922C>T
10	22010082	C	T	PASS	intron_variant	MODIFIER	EFCAB6	481218	transcript	XM_538339.6	protein_coding	23	c.2877-1922C>T
10	22010082	C	T	PASS	intron_variant	MODIFIER	EFCAB6	481218	transcript	XM_022424330.1	protein_coding	21	c.2766-1922C>T
10	22010082	C	T	PASS	intron_variant	MODIFIER	EFCAB6	481218	transcript	XM_022424331.1	protein_coding	20	c.2721-1922C>T
10	22010082	C	T	PASS	intron_variant	MODIFIER	EFCAB6	481218	transcript	XM_014117295.2	protein_coding	20	c.2463-1922C>T
10	22010082	C	T	PASS	intron_variant	MODIFIER	EFCAB6	481218	transcript	XM_022424333.1	protein_coding	18	c.2253-1922C>T
10	22093475	G	A	PASS	intron_variant	MODIFIER	MPPED1	609458	transcript	XM_846716.5	protein_coding	4	c.731+10595C>T
10	22167398	G	A	PASS	downstream_gene_variant	MODIFIER	LOC102155230	102155230	transcript	XR_293328.3	pseudogene	-1	n.*3909G>A
10	22167398	G	A	PASS	intron_variant	MODIFIER	SCUBE1	609479	transcript	XM_003639334.2	protein_coding	4	c.493+817G>A
10	22240145	GGGGT	G	PASS	intron_variant	MODIFIER	SCUBE1	609479	transcript	XM_003639334.2	protein_coding	5	c.626-308_626-305delGGGT
10	22244261	G	C	PASS	intron_variant	MODIFIER	SCUBE1	609479	transcript	XM_003639334.2	protein_coding	6	c.754+3679G>C
10	22253954	G	A	PASS	intron_variant	MODIFIER	SCUBE1	609479	transcript	XM_003639334.2	protein_coding	6	c.754+13372G>A
10	22262370	C	G	PASS	intron_variant	MODIFIER	SCUBE1	609479	transcript	XM_003639334.2	protein_coding	6	c.755-6416C>G
10	22280938	TGCCCACA	T	PASS	intron_variant	MODIFIER	SCUBE1	609479	transcript	XM_003639334.2	protein_coding	7	c.889+12019_889+12025delGCCCACA
10	22304156	C	T	PASS	intron_variant	MODIFIER	SCUBE1	609479	transcript	XM_003639334.2	protein_coding	10	c.1222+2202C>T
10	22304384	G	A	PASS	intron_variant	MODIFIER	SCUBE1	609479	transcript	XM_003639334.2	protein_coding	10	c.1222+2430G>A
10	22630719	C	T	PASS	intron_variant	MODIFIER	PACSIN2	100683200	transcript	XM_005625783.3	protein_coding	3	c.625-60C>T
10	22630719	C	T	PASS	intron_variant	MODIFIER	PACSIN2	100683200	transcript	XM_003431484.4	protein_coding	4	c.454-60C>T
10	22630719	C	T	PASS	intron_variant	MODIFIER	PACSIN2	100683200	transcript	XM_005625787.3	protein_coding	4	c.454-60C>T
10	22630719	C	T	PASS	intron_variant	MODIFIER	PACSIN2	100683200	transcript	XM_022424339.1	protein_coding	5	c.454-60C>T
10	22630719	C	T	PASS	intron_variant	MODIFIER	PACSIN2	100683200	transcript	XM_005625786.3	protein_coding	4	c.454-60C>T
10	22630719	C	T	PASS	intron_variant	MODIFIER	PACSIN2	100683200	transcript	XM_022424338.1	protein_coding	3	c.625-60C>T
10	22630719	C	T	PASS	intron_variant	MODIFIER	PACSIN2	100683200	transcript	XM_005625785.3	protein_coding	3	c.625-60C>T
10	22630719	C	T	PASS	intron_variant	MODIFIER	PACSIN2	100683200	transcript	XM_005625784.3	protein_coding	3	c.625-60C>T
10	22630719	C	T	PASS	intron_variant	MODIFIER	PACSIN2	100683200	transcript	XM_022424337.1	protein_coding	3	c.502-60C>T
10	23249739	G	C	PASS	3_prime_UTR_variant	MODIFIER	TCF20	481224	transcript	XM_022424349.1	protein_coding	5	c.*358G>C
10	23249739	G	C	PASS	3_prime_UTR_variant	MODIFIER	TCF20	481224	transcript	XM_014117304.1	protein_coding	4	c.*296G>C
10	23249739	G	C	PASS	3_prime_UTR_variant	MODIFIER	TCF20	481224	transcript	XM_022424348.1	protein_coding	5	c.*358G>C
10	23249739	G	C	PASS	downstream_gene_variant	MODIFIER	MIR8829	104796988	transcript	NR_128773.1	pseudogene	-1	n.*3347G>C
10	23249739	G	C	PASS	downstream_gene_variant	MODIFIER	MIR8829	104796988	transcript	TRANSCRIPT_104796988	pseudogene	-1	n.*3417G>C
10	24639622	C	A	PASS	intron_variant	MODIFIER	MKL1	481238	transcript	XM_022424379.1	protein_coding	2	c.94-2259C>A
10	24639622	C	A	PASS	intron_variant	MODIFIER	MKL1	481238	transcript	XM_022424382.1	protein_coding	2	c.-321-2259C>A
10	24639622	C	A	PASS	intron_variant	MODIFIER	MKL1	481238	transcript	XM_022424380.1	protein_coding	2	c.94-2259C>A
10	24639622	C	A	PASS	intron_variant	MODIFIER	MKL1	481238	transcript	XM_022424381.1	protein_coding	1	c.73-2259C>A
10	24766047	A	C	PASS	missense_variant	MODERATE	SGSM3	481239	transcript	XM_005625845.2	protein_coding	7	c.411T>G	p.Asn137Lys
10	24766047	A	C	PASS	missense_variant	MODERATE	SGSM3	481239	transcript	XM_005625846.3	protein_coding	7	c.411T>G	p.Asn137Lys
10	24766047	A	C	PASS	missense_variant	MODERATE	SGSM3	481239	transcript	XM_014117338.2	protein_coding	6	c.411T>G	p.Asn137Lys
10	24766047	A	C	PASS	missense_variant	MODERATE	SGSM3	481239	transcript	XM_005625847.2	protein_coding	6	c.411T>G	p.Asn137Lys
10	24766047	A	C	PASS	missense_variant	MODERATE	SGSM3	481239	transcript	XM_005625849.2	protein_coding	6	c.411T>G	p.Asn137Lys
10	24766047	A	C	PASS	missense_variant	MODERATE	SGSM3	481239	transcript	XM_005625848.2	protein_coding	7	c.411T>G	p.Asn137Lys
10	24766047	A	C	PASS	missense_variant	MODERATE	SGSM3	481239	transcript	XM_022424384.1	protein_coding	7	c.411T>G	p.Asn137Lys
10	24869872	AGAGAGAGAGAGGGAGAGG	A	PASS	intron_variant	MODIFIER	TNRC6B	481240	transcript	XM_022424386.1	protein_coding	17	c.4378+1173_4378+1190delCCTCTCCCTCTCTCTCTC
10	24869872	AGAGAGAGAGAGGGAGAGG	A	PASS	intron_variant	MODIFIER	TNRC6B	481240	transcript	XM_022424391.1	protein_coding	16	c.4219+1173_4219+1190delCCTCTCCCTCTCTCTCTC
10	24869872	AGAGAGAGAGAGGGAGAGG	A	PASS	intron_variant	MODIFIER	TNRC6B	481240	transcript	XM_022424397.1	protein_coding	17	c.4066+1173_4066+1190delCCTCTCCCTCTCTCTCTC
10	24869872	AGAGAGAGAGAGGGAGAGG	A	PASS	intron_variant	MODIFIER	TNRC6B	481240	transcript	XM_022424394.1	protein_coding	16	c.4168+1173_4168+1190delCCTCTCCCTCTCTCTCTC
10	24869872	AGAGAGAGAGAGGGAGAGG	A	PASS	intron_variant	MODIFIER	TNRC6B	481240	transcript	XM_022424390.1	protein_coding	17	c.4273+1173_4273+1190delCCTCTCCCTCTCTCTCTC
10	24869872	AGAGAGAGAGAGGGAGAGG	A	PASS	intron_variant	MODIFIER	TNRC6B	481240	transcript	XM_022424388.1	protein_coding	16	c.4306+1173_4306+1190delCCTCTCCCTCTCTCTCTC
10	24869872	AGAGAGAGAGAGGGAGAGG	A	PASS	intron_variant	MODIFIER	TNRC6B	481240	transcript	XM_022424389.1	protein_coding	16	c.4303+1173_4303+1190delCCTCTCCCTCTCTCTCTC
10	24869872	AGAGAGAGAGAGGGAGAGG	A	PASS	intron_variant	MODIFIER	TNRC6B	481240	transcript	XM_022424392.1	protein_coding	16	c.4207+1173_4207+1190delCCTCTCCCTCTCTCTCTC
10	24869872	AGAGAGAGAGAGGGAGAGG	A	PASS	intron_variant	MODIFIER	TNRC6B	481240	transcript	XM_022424395.1	protein_coding	15	c.4048+1173_4048+1190delCCTCTCCCTCTCTCTCTC
10	24869872	AGAGAGAGAGAGGGAGAGG	A	PASS	intron_variant	MODIFIER	TNRC6B	481240	transcript	XM_022424393.1	protein_coding	16	c.4204+1173_4204+1190delCCTCTCCCTCTCTCTCTC
10	24869872	AGAGAGAGAGAGGGAGAGG	A	PASS	intron_variant	MODIFIER	TNRC6B	481240	transcript	XM_014117339.2	protein_coding	18	c.4237+1173_4237+1190delCCTCTCCCTCTCTCTCTC
10	24869872	AGAGAGAGAGAGGGAGAGG	A	PASS	intron_variant	MODIFIER	TNRC6B	481240	transcript	XM_022424396.1	protein_coding	19	c.4312+1173_4312+1190delCCTCTCCCTCTCTCTCTC
10	24869872	AGAGAGAGAGAGGGAGAGG	A	PASS	intron_variant	MODIFIER	TNRC6B	481240	transcript	XM_022424387.1	protein_coding	19	c.4312+1173_4312+1190delCCTCTCCCTCTCTCTCTC
10	25365704	T	A	PASS	intron_variant	MODIFIER	LOC111097646	111097646	transcript	XR_002630569.1	pseudogene	2	n.551-411T>A
10	25365704	T	A	PASS	intron_variant	MODIFIER	LOC111097646	111097646	transcript	XR_002630568.1	pseudogene	2	n.551-411T>A
10	25473425	G	A	PASS	intron_variant	MODIFIER	CACNA1I	481243	transcript	XM_022424301.1	protein_coding	2	c.236+9171C>T
10	25517880	CTCTCTG	C	PASS	upstream_gene_variant	MODIFIER	RPS19BP1	474502	transcript	XM_531730.6	protein_coding	-1	c.-766_-761delTCTCTG
10	25517880	CTCTCTG	C	PASS	intergenic_region	MODIFIER	CACNA1I-RPS19BP1	481243-474502	intergenic_region	481243-474502		-1	n.25517881_25517886delTCTCTG
10	25853936	A	T	PASS	intron_variant	MODIFIER	LOC102152215	102152215	transcript	XR_002630575.1	pseudogene	1	n.570+939T>A
10	25853936	A	T	PASS	intron_variant	MODIFIER	LOC102152215	102152215	transcript	XR_293347.2	pseudogene	1	n.125+1536T>A
10	26028763	C	T	PASS	intron_variant	MODIFIER	DNAL4	474505	transcript	XM_022424410.1	protein_coding	1	c.-142-2087C>T
10	26028763	C	T	PASS	intron_variant	MODIFIER	DNAL4	474505	transcript	XM_022424411.1	protein_coding	1	c.-142-2087C>T
10	26028763	C	T	PASS	intron_variant	MODIFIER	DNAL4	474505	transcript	XM_844830.5	protein_coding	1	c.-142-2087C>T
10	26028763	C	T	PASS	intron_variant	MODIFIER	DNAL4	474505	transcript	XM_022424412.1	protein_coding	1	c.-142-2087C>T
10	26028763	C	T	PASS	intron_variant	MODIFIER	DNAL4	474505	transcript	XM_014117353.2	protein_coding	1	c.-142-2087C>T
10	26028763	C	T	PASS	non_coding_transcript_exon_variant	MODIFIER	LOC106559376	106559376	transcript	XR_002630577.1	pseudogene	3	n.323G>A
10	26028763	C	T	PASS	non_coding_transcript_exon_variant	MODIFIER	LOC106559376	106559376	transcript	XR_001317070.2	pseudogene	2	n.269G>A
10	26517486	T	A	PASS	intron_variant	MODIFIER	PLA2G6	481256	transcript	XM_856002.5	protein_coding	2	c.299+7410T>A
10	26517486	T	A	PASS	intron_variant	MODIFIER	PLA2G6	481256	transcript	XM_005625890.3	protein_coding	3	c.209+7410T>A
10	26517486	T	A	PASS	intron_variant	MODIFIER	PLA2G6	481256	transcript	XM_005625889.3	protein_coding	2	c.299+7410T>A
10	26517486	T	A	PASS	intron_variant	MODIFIER	PLA2G6	481256	transcript	XM_005625891.3	protein_coding	2	c.299+7410T>A
10	26517486	T	A	PASS	intron_variant	MODIFIER	PLA2G6	481256	transcript	XM_005625892.3	protein_coding	2	c.299+7410T>A
10	26517486	T	A	PASS	intron_variant	MODIFIER	PLA2G6	481256	transcript	XM_022424454.1	protein_coding	2	c.209+7410T>A
10	27206260	T	TA	PASS	intron_variant	MODIFIER	LOC102156668	102156668	transcript	XR_002630599.1	pseudogene	2	n.8829+233_8829+234insA
10	27206260	T	TA	PASS	intron_variant	MODIFIER	LOC102156668	102156668	transcript	XR_001317078.2	pseudogene	2	n.8829+233_8829+234insA
10	27206260	T	TA	PASS	intron_variant	MODIFIER	LOC102156668	102156668	transcript	XR_002630598.1	pseudogene	2	n.8177+233_8177+234insA
10	27206260	T	TA	PASS	intron_variant	MODIFIER	LOC102156668	102156668	transcript	XR_002630600.1	pseudogene	3	n.8314+233_8314+234insA
10	27206260	T	TA	PASS	intron_variant	MODIFIER	LOC102156668	102156668	transcript	XR_002630601.1	pseudogene	3	n.8325+233_8325+234insA
10	27206260	T	TA	PASS	intron_variant	MODIFIER	LOC102156668	102156668	transcript	XR_002630602.1	pseudogene	3	n.7673+233_7673+234insA
10	27206260	T	TA	PASS	intron_variant	MODIFIER	LOC102156668	102156668	transcript	XR_002630603.1	pseudogene	2	n.7598+233_7598+234insA
10	27206260	T	TA	PASS	intron_variant	MODIFIER	LOC102156668	102156668	transcript	XR_002630604.1	pseudogene	4	n.7810+233_7810+234insA
10	27206260	T	TA	PASS	intron_variant	MODIFIER	LOC102156668	102156668	transcript	XR_002630605.1	pseudogene	2	n.8829+233_8829+234insA
10	27206260	T	TA	PASS	intron_variant	MODIFIER	LOC102156668	102156668	transcript	XR_002630606.1	pseudogene	2	n.8177+233_8177+234insA
10	27206260	T	TA	PASS	intron_variant	MODIFIER	LOC102156668	102156668	transcript	XR_002630607.1	pseudogene	2	n.8829+233_8829+234insA
10	27206260	T	TA	PASS	intron_variant	MODIFIER	LOC102156668	102156668	transcript	XR_002630608.1	pseudogene	2	n.7598+233_7598+234insA
10	27206260	T	TA	PASS	intron_variant	MODIFIER	LOC102156668	102156668	transcript	XR_002630609.1	pseudogene	2	n.8829+233_8829+234insA
10	27206260	T	TA	PASS	intron_variant	MODIFIER	LOC102156668	102156668	transcript	XR_002630610.1	pseudogene	2	n.8829+233_8829+234insA
10	27206260	T	TA	PASS	intron_variant	MODIFIER	LOC102156668	102156668	transcript	XR_002630611.1	pseudogene	2	n.8829+233_8829+234insA
10	27206260	T	TA	PASS	intron_variant	MODIFIER	LOC102156668	102156668	transcript	XR_002630612.1	pseudogene	2	n.8829+233_8829+234insA
10	27206260	T	TA	PASS	intron_variant	MODIFIER	LOC102156668	102156668	transcript	XR_002630613.1	pseudogene	2	n.8829+233_8829+234insA
10	27206260	T	TA	PASS	intron_variant	MODIFIER	LOC102156668	102156668	transcript	XR_002630614.1	pseudogene	2	n.8829+233_8829+234insA
10	27206260	T	TA	PASS	intron_variant	MODIFIER	LOC102156668	102156668	transcript	XR_002630615.1	pseudogene	2	n.8829+233_8829+234insA
10	27206260	T	TA	PASS	intron_variant	MODIFIER	LOC102156668	102156668	transcript	XR_293353.3	pseudogene	2	n.8829+233_8829+234insA
10	27210425	T	G	PASS	intron_variant	MODIFIER	LOC102156668	102156668	transcript	XR_002630599.1	pseudogene	4	n.9378-291T>G
10	27210425	T	G	PASS	intron_variant	MODIFIER	LOC102156668	102156668	transcript	XR_001317078.2	pseudogene	4	n.9101-291T>G
10	27210425	T	G	PASS	intron_variant	MODIFIER	LOC102156668	102156668	transcript	XR_002630598.1	pseudogene	4	n.8449-291T>G
10	27210425	T	G	PASS	intron_variant	MODIFIER	LOC102156668	102156668	transcript	XR_002630600.1	pseudogene	5	n.8586-291T>G
10	27210425	T	G	PASS	intron_variant	MODIFIER	LOC102156668	102156668	transcript	XR_002630601.1	pseudogene	5	n.8597-291T>G
10	27210425	T	G	PASS	intron_variant	MODIFIER	LOC102156668	102156668	transcript	XR_002630602.1	pseudogene	5	n.7945-291T>G
10	27210425	T	G	PASS	intron_variant	MODIFIER	LOC102156668	102156668	transcript	XR_002630603.1	pseudogene	4	n.7870-291T>G
10	27210425	T	G	PASS	intron_variant	MODIFIER	LOC102156668	102156668	transcript	XR_002630604.1	pseudogene	6	n.8082-291T>G
10	27210425	T	G	PASS	intron_variant	MODIFIER	LOC102156668	102156668	transcript	XR_002630605.1	pseudogene	4	n.9101-341T>G
10	27210425	T	G	PASS	intron_variant	MODIFIER	LOC102156668	102156668	transcript	XR_002630606.1	pseudogene	4	n.8726-291T>G
10	27210425	T	G	PASS	intron_variant	MODIFIER	LOC102156668	102156668	transcript	XR_002630607.1	pseudogene	3	n.8919-291T>G
10	27210425	T	G	PASS	intron_variant	MODIFIER	LOC102156668	102156668	transcript	XR_002630608.1	pseudogene	4	n.8147-291T>G
10	27210425	T	G	PASS	intron_variant	MODIFIER	LOC102156668	102156668	transcript	XR_002630609.1	pseudogene	5	n.9142-291T>G
10	27210425	T	G	PASS	intron_variant	MODIFIER	LOC102156668	102156668	transcript	XR_002630610.1	pseudogene	3	n.9196-291T>G
10	27210425	T	G	PASS	intron_variant	MODIFIER	LOC102156668	102156668	transcript	XR_002630611.1	pseudogene	4	n.8960-291T>G
10	27210425	T	G	PASS	intron_variant	MODIFIER	LOC102156668	102156668	transcript	XR_002630612.1	pseudogene	4	n.9101-291T>G
10	27210425	T	G	PASS	intron_variant	MODIFIER	LOC102156668	102156668	transcript	XR_002630613.1	pseudogene	3	n.9196-341T>G
10	27210425	T	G	PASS	intron_variant	MODIFIER	LOC102156668	102156668	transcript	XR_002630614.1	pseudogene	4	n.9101-291T>G
10	27210425	T	G	PASS	intron_variant	MODIFIER	LOC102156668	102156668	transcript	XR_002630615.1	pseudogene	4	n.8960-341T>G
10	27210425	T	G	PASS	intron_variant	MODIFIER	LOC102156668	102156668	transcript	XR_293353.3	pseudogene	3	n.8919-341T>G
10	27210431	A	C	PASS	intron_variant	MODIFIER	LOC102156668	102156668	transcript	XR_002630599.1	pseudogene	4	n.9378-285A>C
10	27210431	A	C	PASS	intron_variant	MODIFIER	LOC102156668	102156668	transcript	XR_001317078.2	pseudogene	4	n.9101-285A>C
10	27210431	A	C	PASS	intron_variant	MODIFIER	LOC102156668	102156668	transcript	XR_002630598.1	pseudogene	4	n.8449-285A>C
10	27210431	A	C	PASS	intron_variant	MODIFIER	LOC102156668	102156668	transcript	XR_002630600.1	pseudogene	5	n.8586-285A>C
10	27210431	A	C	PASS	intron_variant	MODIFIER	LOC102156668	102156668	transcript	XR_002630601.1	pseudogene	5	n.8597-285A>C
10	27210431	A	C	PASS	intron_variant	MODIFIER	LOC102156668	102156668	transcript	XR_002630602.1	pseudogene	5	n.7945-285A>C
10	27210431	A	C	PASS	intron_variant	MODIFIER	LOC102156668	102156668	transcript	XR_002630603.1	pseudogene	4	n.7870-285A>C
10	27210431	A	C	PASS	intron_variant	MODIFIER	LOC102156668	102156668	transcript	XR_002630604.1	pseudogene	6	n.8082-285A>C
10	27210431	A	C	PASS	intron_variant	MODIFIER	LOC102156668	102156668	transcript	XR_002630605.1	pseudogene	4	n.9101-335A>C
10	27210431	A	C	PASS	intron_variant	MODIFIER	LOC102156668	102156668	transcript	XR_002630606.1	pseudogene	4	n.8726-285A>C
10	27210431	A	C	PASS	intron_variant	MODIFIER	LOC102156668	102156668	transcript	XR_002630607.1	pseudogene	3	n.8919-285A>C
10	27210431	A	C	PASS	intron_variant	MODIFIER	LOC102156668	102156668	transcript	XR_002630608.1	pseudogene	4	n.8147-285A>C
10	27210431	A	C	PASS	intron_variant	MODIFIER	LOC102156668	102156668	transcript	XR_002630609.1	pseudogene	5	n.9142-285A>C
10	27210431	A	C	PASS	intron_variant	MODIFIER	LOC102156668	102156668	transcript	XR_002630610.1	pseudogene	3	n.9196-285A>C
10	27210431	A	C	PASS	intron_variant	MODIFIER	LOC102156668	102156668	transcript	XR_002630611.1	pseudogene	4	n.8960-285A>C
10	27210431	A	C	PASS	intron_variant	MODIFIER	LOC102156668	102156668	transcript	XR_002630612.1	pseudogene	4	n.9101-285A>C
10	27210431	A	C	PASS	intron_variant	MODIFIER	LOC102156668	102156668	transcript	XR_002630613.1	pseudogene	3	n.9196-335A>C
10	27210431	A	C	PASS	intron_variant	MODIFIER	LOC102156668	102156668	transcript	XR_002630614.1	pseudogene	4	n.9101-285A>C
10	27210431	A	C	PASS	intron_variant	MODIFIER	LOC102156668	102156668	transcript	XR_002630615.1	pseudogene	4	n.8960-335A>C
10	27210431	A	C	PASS	intron_variant	MODIFIER	LOC102156668	102156668	transcript	XR_293353.3	pseudogene	3	n.8919-335A>C
10	27210432	G	C	PASS	intron_variant	MODIFIER	LOC102156668	102156668	transcript	XR_002630599.1	pseudogene	4	n.9378-284G>C
10	27210432	G	C	PASS	intron_variant	MODIFIER	LOC102156668	102156668	transcript	XR_001317078.2	pseudogene	4	n.9101-284G>C
10	27210432	G	C	PASS	intron_variant	MODIFIER	LOC102156668	102156668	transcript	XR_002630598.1	pseudogene	4	n.8449-284G>C
10	27210432	G	C	PASS	intron_variant	MODIFIER	LOC102156668	102156668	transcript	XR_002630600.1	pseudogene	5	n.8586-284G>C
10	27210432	G	C	PASS	intron_variant	MODIFIER	LOC102156668	102156668	transcript	XR_002630601.1	pseudogene	5	n.8597-284G>C
10	27210432	G	C	PASS	intron_variant	MODIFIER	LOC102156668	102156668	transcript	XR_002630602.1	pseudogene	5	n.7945-284G>C
10	27210432	G	C	PASS	intron_variant	MODIFIER	LOC102156668	102156668	transcript	XR_002630603.1	pseudogene	4	n.7870-284G>C
10	27210432	G	C	PASS	intron_variant	MODIFIER	LOC102156668	102156668	transcript	XR_002630604.1	pseudogene	6	n.8082-284G>C
10	27210432	G	C	PASS	intron_variant	MODIFIER	LOC102156668	102156668	transcript	XR_002630605.1	pseudogene	4	n.9101-334G>C
10	27210432	G	C	PASS	intron_variant	MODIFIER	LOC102156668	102156668	transcript	XR_002630606.1	pseudogene	4	n.8726-284G>C
10	27210432	G	C	PASS	intron_variant	MODIFIER	LOC102156668	102156668	transcript	XR_002630607.1	pseudogene	3	n.8919-284G>C
10	27210432	G	C	PASS	intron_variant	MODIFIER	LOC102156668	102156668	transcript	XR_002630608.1	pseudogene	4	n.8147-284G>C
10	27210432	G	C	PASS	intron_variant	MODIFIER	LOC102156668	102156668	transcript	XR_002630609.1	pseudogene	5	n.9142-284G>C
10	27210432	G	C	PASS	intron_variant	MODIFIER	LOC102156668	102156668	transcript	XR_002630610.1	pseudogene	3	n.9196-284G>C
10	27210432	G	C	PASS	intron_variant	MODIFIER	LOC102156668	102156668	transcript	XR_002630611.1	pseudogene	4	n.8960-284G>C
10	27210432	G	C	PASS	intron_variant	MODIFIER	LOC102156668	102156668	transcript	XR_002630612.1	pseudogene	4	n.9101-284G>C
10	27210432	G	C	PASS	intron_variant	MODIFIER	LOC102156668	102156668	transcript	XR_002630613.1	pseudogene	3	n.9196-334G>C
10	27210432	G	C	PASS	intron_variant	MODIFIER	LOC102156668	102156668	transcript	XR_002630614.1	pseudogene	4	n.9101-284G>C
10	27210432	G	C	PASS	intron_variant	MODIFIER	LOC102156668	102156668	transcript	XR_002630615.1	pseudogene	4	n.8960-334G>C
10	27210432	G	C	PASS	intron_variant	MODIFIER	LOC102156668	102156668	transcript	XR_293353.3	pseudogene	3	n.8919-334G>C
10	27653968	G	T	PASS	upstream_gene_variant	MODIFIER	PVALB	481278	transcript	XM_022424476.1	protein_coding	-1	c.-4247G>T
10	27653968	G	T	PASS	upstream_gene_variant	MODIFIER	PVALB	481278	transcript	XM_022424478.1	protein_coding	-1	c.-4247G>T
10	27653968	G	T	PASS	upstream_gene_variant	MODIFIER	PVALB	481278	transcript	XM_003431505.3	protein_coding	-1	c.-4247G>T
10	27653968	G	T	PASS	upstream_gene_variant	MODIFIER	PVALB	481278	transcript	XM_022424477.1	protein_coding	-1	c.-4247G>T
10	27653968	G	T	PASS	upstream_gene_variant	MODIFIER	PVALB	481278	transcript	XM_538399.6	protein_coding	-1	c.-4247G>T
10	27653968	G	T	PASS	intron_variant	MODIFIER	NCF4	481277	transcript	XM_022424475.1	protein_coding	2	c.-102+17589C>A
10	27782863	C	T	PASS	intron_variant	MODIFIER	CACNG2	481279	transcript	XM_538400.6	protein_coding	1	c.211+31656C>T
10	28111716	G	A	PASS	splice_region_variant&intron_variant	LOW	MYH9	481280	transcript	NM_001110767.1	protein_coding	26	c.3630+3G>A
10	28692443	G	GCCC	PASS	intergenic_region	MODIFIER	LOC106559381-MCM5	106559381-610519	intergenic_region	106559381-610519		-1	n.28692443_28692444insCCC
10	30107535	G	A	QD2	intron_variant	MODIFIER	LARGE1	474521	transcript	XM_005625925.3	protein_coding	2	c.107-143G>A
10	30107535	G	A	QD2	intron_variant	MODIFIER	LARGE1	474521	transcript	XM_531751.6	protein_coding	2	c.107-143G>A
10	30107535	G	A	QD2	intron_variant	MODIFIER	LARGE1	474521	transcript	XM_022424499.1	protein_coding	2	c.107-143G>A
10	30190288	G	A	PASS	intron_variant	MODIFIER	LARGE1	474521	transcript	XM_005625925.3	protein_coding	6	c.787+18054G>A
10	30190288	G	A	PASS	intron_variant	MODIFIER	LARGE1	474521	transcript	XM_531751.6	protein_coding	6	c.787+18054G>A
10	30190288	G	A	PASS	intron_variant	MODIFIER	LARGE1	474521	transcript	XM_022424499.1	protein_coding	6	c.787+18054G>A
10	30668710	A	T	PASS	intron_variant	MODIFIER	SYN3	481290	transcript	XM_005625932.3	protein_coding	6	c.708+46963A>T
10	30668710	A	T	PASS	intron_variant	MODIFIER	TIMP3	481289	transcript	NM_001284439.1	protein_coding	1	c.121+12685T>A
10	30668710	A	T	PASS	intron_variant	MODIFIER	SYN3	481290	transcript	XM_022424500.1	protein_coding	7	c.708+46963A>T
10	30668710	A	T	PASS	intron_variant	MODIFIER	SYN3	481290	transcript	XM_538411.5	protein_coding	6	c.708+46963A>T
10	31076169	C	T	PASS	downstream_gene_variant	MODIFIER	LOC102154763	102154763	transcript	102154763	pseudogene	-1	n.*733G>A
10	31076169	C	T	PASS	intron_variant	MODIFIER	PRDM4	481291	transcript	XM_022424507.1	protein_coding	2	c.12-2043C>T
10	31076169	C	T	PASS	intron_variant	MODIFIER	PRDM4	481291	transcript	XM_022424510.1	protein_coding	2	c.12-2043C>T
10	31076169	C	T	PASS	intron_variant	MODIFIER	PRDM4	481291	transcript	XM_022424509.1	protein_coding	2	c.12-2043C>T
10	31076169	C	T	PASS	intron_variant	MODIFIER	PRDM4	481291	transcript	XM_022424508.1	protein_coding	1	c.12-2043C>T
10	31076169	C	T	PASS	intron_variant	MODIFIER	PRDM4	481291	transcript	XM_014117387.2	protein_coding	1	c.12-2043C>T
10	31338075	A	G	PASS	downstream_gene_variant	MODIFIER	LOC111097672	111097672	transcript	XR_002630642.1	pseudogene	-1	n.*2656A>G
10	31338075	A	G	PASS	downstream_gene_variant	MODIFIER	LOC111097672	111097672	transcript	XR_002630643.1	pseudogene	-1	n.*277A>G
10	31338075	A	G	PASS	intron_variant	MODIFIER	BTBD11	481292	transcript	XM_845849.5	protein_coding	1	c.1142-40981T>C
10	31338075	A	G	PASS	intron_variant	MODIFIER	BTBD11	481292	transcript	XM_014117388.2	protein_coding	1	c.1142-40981T>C
10	31338075	A	G	PASS	intron_variant	MODIFIER	BTBD11	481292	transcript	XM_022424512.1	protein_coding	1	c.1142-40981T>C
10	31338075	A	G	PASS	intron_variant	MODIFIER	BTBD11	481292	transcript	XM_014117389.2	protein_coding	1	c.1142-40981T>C
10	31338075	A	G	PASS	intron_variant	MODIFIER	BTBD11	481292	transcript	XM_022424511.1	protein_coding	1	c.1142-40981T>C
10	31963316	T	C	PASS	intron_variant	MODIFIER	RIC8B	481294	transcript	XM_005625946.3	protein_coding	2	c.132+10798A>G
10	31963316	T	C	PASS	intron_variant	MODIFIER	LOC111097675	111097675	transcript	XR_002630652.1	pseudogene	2	n.178-5137T>C
10	31963316	T	C	PASS	intron_variant	MODIFIER	RIC8B	481294	transcript	XM_538415.6	protein_coding	2	c.132+10798A>G
10	31963316	T	C	PASS	intron_variant	MODIFIER	RIC8B	481294	transcript	XR_002630651.1	pseudogene	2	n.240+10798A>G
10	31963316	T	C	PASS	intron_variant	MODIFIER	RIC8B	481294	transcript	XR_293370.3	pseudogene	2	n.240+10798A>G
10	31963316	T	C	PASS	intron_variant	MODIFIER	RIC8B	481294	transcript	XR_293375.3	pseudogene	2	n.240+10798A>G
10	31963316	T	C	PASS	intron_variant	MODIFIER	RIC8B	481294	transcript	XM_022424513.1	protein_coding	2	c.132+10798A>G
10	31963316	T	C	PASS	intron_variant	MODIFIER	RIC8B	481294	transcript	XR_002630649.1	pseudogene	2	n.240+10798A>G
10	31963316	T	C	PASS	intron_variant	MODIFIER	RIC8B	481294	transcript	XR_002630650.1	pseudogene	2	n.240+10798A>G
10	32283633	C	G	GATKstd	intron_variant	MODIFIER	POLR3B	474531	transcript	XM_531760.6	protein_coding	9	c.724-1878G>C
10	32283633	C	G	GATKstd	intron_variant	MODIFIER	POLR3B	474531	transcript	XM_005625951.3	protein_coding	9	c.550-1878G>C
10	32283633	C	G	GATKstd	intron_variant	MODIFIER	POLR3B	474531	transcript	XM_005625950.3	protein_coding	9	c.724-1878G>C
10	32283633	C	G	GATKstd	intron_variant	MODIFIER	POLR3B	474531	transcript	XM_022424517.1	protein_coding	9	c.724-1878G>C
10	32661855	G	C	PASS	intergenic_region	MODIFIER	LOC106559383-LOC111097838	106559383-111097838	intergenic_region	106559383-111097838		-1	n.32661855G>C
10	32673193	A	C	PASS	intergenic_region	MODIFIER	LOC106559383-LOC111097838	106559383-111097838	intergenic_region	106559383-111097838		-1	n.32673193A>C
10	33597891	G	A	PASS	intron_variant	MODIFIER	CHST11	481299	transcript	XM_005625962.3	protein_coding	2	c.205-38990C>T
10	33597891	G	A	PASS	intron_variant	MODIFIER	CHST11	481299	transcript	XM_022424527.1	protein_coding	3	c.85-38990C>T
10	33597891	G	A	PASS	intron_variant	MODIFIER	CHST11	481299	transcript	XM_022424526.1	protein_coding	2	c.124-38990C>T
10	33597891	G	A	PASS	intron_variant	MODIFIER	CHST11	481299	transcript	XM_538420.6	protein_coding	2	c.190-38990C>T
10	33680701	T	TG	PASS	intron_variant	MODIFIER	CHST11	481299	transcript	XM_005625962.3	protein_coding	2	c.204+7583_204+7584insC
10	33680701	T	TG	PASS	intron_variant	MODIFIER	CHST11	481299	transcript	XM_022424527.1	protein_coding	3	c.84+7583_84+7584insC
10	33680701	T	TG	PASS	intron_variant	MODIFIER	CHST11	481299	transcript	XM_022424526.1	protein_coding	2	c.123+7583_123+7584insC
10	33680701	T	TG	PASS	intron_variant	MODIFIER	CHST11	481299	transcript	XM_538420.6	protein_coding	2	c.189+7583_189+7584insC
10	33706385	AC	A	PASS	intron_variant	MODIFIER	CHST11	481299	transcript	XM_005625962.3	protein_coding	1	c.119-18016delG
10	33706385	AC	A	PASS	intron_variant	MODIFIER	CHST11	481299	transcript	XM_022424527.1	protein_coding	2	c.-2-18016delG
10	33706385	AC	A	PASS	intron_variant	MODIFIER	CHST11	481299	transcript	XM_022424526.1	protein_coding	1	c.38-18016delG
10	33706385	AC	A	PASS	intron_variant	MODIFIER	CHST11	481299	transcript	XM_538420.6	protein_coding	1	c.104-18016delG
10	33722875	C	G	PASS	intron_variant	MODIFIER	CHST11	481299	transcript	XM_005625962.3	protein_coding	1	c.119-34505G>C
10	33722875	C	G	PASS	intron_variant	MODIFIER	CHST11	481299	transcript	XM_022424527.1	protein_coding	2	c.-3+7134G>C
10	33722875	C	G	PASS	intron_variant	MODIFIER	CHST11	481299	transcript	XM_022424526.1	protein_coding	1	c.37+7874G>C
10	33722875	C	G	PASS	intron_variant	MODIFIER	CHST11	481299	transcript	XM_538420.6	protein_coding	1	c.104-34505G>C
10	33757266	A	G	PASS	intron_variant	MODIFIER	CHST11	481299	transcript	XM_005625962.3	protein_coding	1	c.118+53175T>C
10	33757266	A	G	PASS	intron_variant	MODIFIER	CHST11	481299	transcript	XM_538420.6	protein_coding	1	c.103+53190T>C
10	33788683	G	T	PASS	intron_variant	MODIFIER	CHST11	481299	transcript	XM_005625962.3	protein_coding	1	c.118+21758C>A
10	33788683	G	T	PASS	intron_variant	MODIFIER	CHST11	481299	transcript	XM_538420.6	protein_coding	1	c.103+21773C>A
10	33860604	T	G	PASS	intergenic_region	MODIFIER	LOC102152060-TXNRD1	102152060-474536	intergenic_region	102152060-474536		-1	n.33860604T>G
10	33881028	C	T	PASS	intergenic_region	MODIFIER	LOC102152060-TXNRD1	102152060-474536	intergenic_region	102152060-474536		-1	n.33881028C>T
10	33881038	A	G	PASS	intergenic_region	MODIFIER	LOC102152060-TXNRD1	102152060-474536	intergenic_region	102152060-474536		-1	n.33881038A>G
10	33882129	G	A	PASS	intergenic_region	MODIFIER	LOC102152060-TXNRD1	102152060-474536	intergenic_region	102152060-474536		-1	n.33882129G>A
10	33883357	TG	T	PASS	intergenic_region	MODIFIER	LOC102152060-TXNRD1	102152060-474536	intergenic_region	102152060-474536		-1	n.33883358delG
10	33883998	C	T	PASS	intergenic_region	MODIFIER	LOC102152060-TXNRD1	102152060-474536	intergenic_region	102152060-474536		-1	n.33883998C>T
10	33888471	G	C	PASS	intergenic_region	MODIFIER	LOC102152060-TXNRD1	102152060-474536	intergenic_region	102152060-474536		-1	n.33888471G>C
10	33895638	T	C	PASS	intergenic_region	MODIFIER	LOC102152060-TXNRD1	102152060-474536	intergenic_region	102152060-474536		-1	n.33895638T>C
10	33909846	T	C	PASS	intron_variant	MODIFIER	TXNRD1	474536	transcript	NM_001122673.1	protein_coding	16	c.1900-3860A>G
10	33927707	TA	T	PASS	intron_variant	MODIFIER	TXNRD1	474536	transcript	NM_001122673.1	protein_coding	13	c.1560+2684delT
10	33938558	C	T	PASS	intron_variant	MODIFIER	TXNRD1	474536	transcript	NM_001122673.1	protein_coding	8	c.892-19G>A
10	33979233	C	T	PASS	downstream_gene_variant	MODIFIER	LOC102152194	102152194	transcript	102152194	pseudogene	-1	n.*1246G>A
10	33979233	C	T	PASS	intron_variant	MODIFIER	TXNRD1	474536	transcript	NM_001122673.1	protein_coding	3	c.322+9706G>A
10	33982843	A	G	PASS	upstream_gene_variant	MODIFIER	LOC102152194	102152194	transcript	102152194	pseudogene	-1	n.-1055T>C
10	33982843	A	G	PASS	intron_variant	MODIFIER	TXNRD1	474536	transcript	NM_001122673.1	protein_coding	3	c.322+6096T>C
10	33986724	T	G	PASS	upstream_gene_variant	MODIFIER	LOC102152194	102152194	transcript	102152194	pseudogene	-1	n.-4936A>C
10	33986724	T	G	PASS	intron_variant	MODIFIER	TXNRD1	474536	transcript	NM_001122673.1	protein_coding	3	c.322+2215A>C
10	33987254	TGC	T	PASS	intron_variant	MODIFIER	TXNRD1	474536	transcript	NM_001122673.1	protein_coding	3	c.322+1683_322+1684delGC
10	33987926	A	G	PASS	intron_variant	MODIFIER	TXNRD1	474536	transcript	NM_001122673.1	protein_coding	3	c.322+1013T>C
10	33997988	ATAATACCACTG	A	PASS	intron_variant	MODIFIER	TXNRD1	474536	transcript	NM_001122673.1	protein_coding	1	c.89-3551_89-3541delCAGTGGTATTA
10	33998113	CAA	C	PASS	intron_variant	MODIFIER	TXNRD1	474536	transcript	NM_001122673.1	protein_coding	1	c.89-3667_89-3666delTT
10	34011145	C	T	PASS	upstream_gene_variant	MODIFIER	LOC111097681	111097681	transcript	XR_002630663.1	pseudogene	-1	n.-2241C>T
10	34011145	C	T	PASS	intron_variant	MODIFIER	TXNRD1	474536	transcript	NM_001122673.1	protein_coding	1	c.88+10317G>A
10	34082831	G	C	PASS	intergenic_region	MODIFIER	TXNRD1-LOC100687116	474536-100687116	intergenic_region	474536-100687116		-1	n.34082831G>C
10	34122394	C	CTT	PASS	intergenic_region	MODIFIER	TXNRD1-LOC100687116	474536-100687116	intergenic_region	474536-100687116		-1	n.34122394_34122395insTT
10	34122416	T	C	PASS	intergenic_region	MODIFIER	TXNRD1-LOC100687116	474536-100687116	intergenic_region	474536-100687116		-1	n.34122416T>C
10	34122418	C	CTT	PASS	intergenic_region	MODIFIER	TXNRD1-LOC100687116	474536-100687116	intergenic_region	474536-100687116		-1	n.34122418_34122419insTT
10	34188353	T	C	PASS	intergenic_region	MODIFIER	LOC100687116-SOWAHC	100687116-481302	intergenic_region	100687116-481302		-1	n.34188353T>C
10	34242279	A	T	PASS	downstream_gene_variant	MODIFIER	SOWAHC	481302	transcript	XM_005625964.3	protein_coding	-1	c.*3042T>A
10	34242279	A	T	PASS	intergenic_region	MODIFIER	LOC100687116-SOWAHC	100687116-481302	intergenic_region	100687116-481302		-1	n.34242279A>T
10	34261253	CTATCTATCTATCT	C	PASS	intron_variant	MODIFIER	2010-09-01	100688206	transcript	XM_022424528.1	protein_coding	1	c.-15-3328_-15-3316delTATCTATCTATCT
10	34261253	CTATCTATCTATCT	C	PASS	intron_variant	MODIFIER	2010-09-01	100688206	transcript	XM_005625965.3	protein_coding	1	c.-15-3328_-15-3316delTATCTATCTATCT
10	34261253	CTATCTATCTATCT	C	PASS	intron_variant	MODIFIER	2010-09-01	100688206	transcript	XM_005625969.3	protein_coding	1	c.-15-3328_-15-3316delTATCTATCTATCT
10	34261253	CTATCTATCTATCT	C	PASS	intron_variant	MODIFIER	2010-09-01	100688206	transcript	XM_022424529.1	protein_coding	1	c.-15-3328_-15-3316delTATCTATCTATCT
10	34261253	CTATCTATCTATCT	C	PASS	intron_variant	MODIFIER	2010-09-01	100688206	transcript	XM_005625967.3	protein_coding	1	c.-15-3328_-15-3316delTATCTATCTATCT
10	34261253	CTATCTATCTATCT	C	PASS	intron_variant	MODIFIER	2010-09-01	100688206	transcript	XM_005625968.3	protein_coding	1	c.-15-3328_-15-3316delTATCTATCTATCT
10	34261253	CTATCTATCTATCT	C	PASS	intron_variant	MODIFIER	2010-09-01	100688206	transcript	XM_022424530.1	protein_coding	1	c.-15-3328_-15-3316delTATCTATCTATCT
10	34261253	CTATCTATCTATCT	C	PASS	intron_variant	MODIFIER	2010-09-01	100688206	transcript	XM_022424533.1	protein_coding	1	c.-15-3328_-15-3316delTATCTATCTATCT
10	34261253	CTATCTATCTATCT	C	PASS	intron_variant	MODIFIER	2010-09-01	100688206	transcript	XR_002630664.1	pseudogene	1	n.31-3328_31-3316delTATCTATCTATCT
10	34261253	CTATCTATCTATCT	C	PASS	intron_variant	MODIFIER	2010-09-01	100688206	transcript	XR_002630665.1	pseudogene	1	n.31-3328_31-3316delTATCTATCTATCT
10	34261253	CTATCTATCTATCT	C	PASS	intron_variant	MODIFIER	2010-09-01	100688206	transcript	XM_022424531.1	protein_coding	1	c.-15-3328_-15-3316delTATCTATCTATCT
10	34261253	CTATCTATCTATCT	C	PASS	intron_variant	MODIFIER	2010-09-01	100688206	transcript	XM_022424532.1	protein_coding	1	c.-15-3328_-15-3316delTATCTATCTATCT
10	34293743	T	G	PASS	intron_variant	MODIFIER	2010-09-01	100688206	transcript	XM_022424528.1	protein_coding	8	c.987-3602T>G
10	34293743	T	G	PASS	intron_variant	MODIFIER	2010-09-01	100688206	transcript	XM_005625965.3	protein_coding	8	c.987-3602T>G
10	34293743	T	G	PASS	intron_variant	MODIFIER	2010-09-01	100688206	transcript	XM_005625969.3	protein_coding	8	c.987-3602T>G
10	34293743	T	G	PASS	intron_variant	MODIFIER	2010-09-01	100688206	transcript	XM_022424529.1	protein_coding	8	c.987-3602T>G
10	34293743	T	G	PASS	intron_variant	MODIFIER	2010-09-01	100688206	transcript	XM_005625967.3	protein_coding	8	c.987-3602T>G
10	34293743	T	G	PASS	intron_variant	MODIFIER	2010-09-01	100688206	transcript	XM_005625968.3	protein_coding	8	c.987-3602T>G
10	34293743	T	G	PASS	intron_variant	MODIFIER	2010-09-01	100688206	transcript	XM_022424530.1	protein_coding	8	c.987-3602T>G
10	34293743	T	G	PASS	intron_variant	MODIFIER	2010-09-01	100688206	transcript	XM_022424533.1	protein_coding	7	c.825-3602T>G
10	34293743	T	G	PASS	intron_variant	MODIFIER	2010-09-01	100688206	transcript	XR_002630664.1	pseudogene	8	n.1032-3602T>G
10	34293743	T	G	PASS	intron_variant	MODIFIER	2010-09-01	100688206	transcript	XR_002630665.1	pseudogene	8	n.1032-3602T>G
10	34293743	T	G	PASS	intron_variant	MODIFIER	2010-09-01	100688206	transcript	XM_022424531.1	protein_coding	8	c.987-3602T>G
10	34293743	T	G	PASS	intron_variant	MODIFIER	2010-09-01	100688206	transcript	XM_022424532.1	protein_coding	8	c.987-3602T>G
10	34293825	T	G	PASS	intron_variant	MODIFIER	2010-09-01	100688206	transcript	XM_022424528.1	protein_coding	8	c.987-3520T>G
10	34293825	T	G	PASS	intron_variant	MODIFIER	2010-09-01	100688206	transcript	XM_005625965.3	protein_coding	8	c.987-3520T>G
10	34293825	T	G	PASS	intron_variant	MODIFIER	2010-09-01	100688206	transcript	XM_005625969.3	protein_coding	8	c.987-3520T>G
10	34293825	T	G	PASS	intron_variant	MODIFIER	2010-09-01	100688206	transcript	XM_022424529.1	protein_coding	8	c.987-3520T>G
10	34293825	T	G	PASS	intron_variant	MODIFIER	2010-09-01	100688206	transcript	XM_005625967.3	protein_coding	8	c.987-3520T>G
10	34293825	T	G	PASS	intron_variant	MODIFIER	2010-09-01	100688206	transcript	XM_005625968.3	protein_coding	8	c.987-3520T>G
10	34293825	T	G	PASS	intron_variant	MODIFIER	2010-09-01	100688206	transcript	XM_022424530.1	protein_coding	8	c.987-3520T>G
10	34293825	T	G	PASS	intron_variant	MODIFIER	2010-09-01	100688206	transcript	XM_022424533.1	protein_coding	7	c.825-3520T>G
10	34293825	T	G	PASS	intron_variant	MODIFIER	2010-09-01	100688206	transcript	XR_002630664.1	pseudogene	8	n.1032-3520T>G
10	34293825	T	G	PASS	intron_variant	MODIFIER	2010-09-01	100688206	transcript	XR_002630665.1	pseudogene	8	n.1032-3520T>G
10	34293825	T	G	PASS	intron_variant	MODIFIER	2010-09-01	100688206	transcript	XM_022424531.1	protein_coding	8	c.987-3520T>G
10	34293825	T	G	PASS	intron_variant	MODIFIER	2010-09-01	100688206	transcript	XM_022424532.1	protein_coding	8	c.987-3520T>G
10	35562969	C	T	PASS	3_prime_UTR_variant	MODIFIER	SULT1C2	474543	transcript	XM_531772.4	protein_coding	8	c.*75G>A
10	35562969	C	T	PASS	3_prime_UTR_variant	MODIFIER	SULT1C2	474543	transcript	XM_022424541.1	protein_coding	8	c.*75G>A
10	35562969	C	T	PASS	intron_variant	MODIFIER	LOC111097683	111097683	transcript	XR_002630668.1	pseudogene	4	n.1272-2199C>T
10	35624690	G	A	PASS	intron_variant	MODIFIER	LOC481309	481309	transcript	XM_538430.5	protein_coding	3	c.301+2313C>T
10	35676364	C	A	PASS	intergenic_region	MODIFIER	LOC100688002-LOC111097685	100688002-111097685	intergenic_region	100688002-111097685		-1	n.35676364C>A
10	35830061	C	T	PASS	intron_variant	MODIFIER	LOC102154326	102154326	transcript	XR_293384.2	pseudogene	1	n.284-10265C>T
10	35972054	C	T	PASS	intergenic_region	MODIFIER	SLC5A7-LOC100855857	481311-100855857	intergenic_region	481311-100855857		-1	n.35972054C>T
10	35976328	C	T	PASS	intergenic_region	MODIFIER	SLC5A7-LOC100855857	481311-100855857	intergenic_region	481311-100855857		-1	n.35976328C>T
10	35978061	A	T	PASS	intergenic_region	MODIFIER	SLC5A7-LOC100855857	481311-100855857	intergenic_region	481311-100855857		-1	n.35978061A>T
10	36031106	T	TAAAAAATCCATTAAAAAAAAAAAAAAAAAAAAAA	PASS	downstream_gene_variant	MODIFIER	LOC100855857	100855857	transcript	100855857	pseudogene	-1	n.*3078_*3079insTTTTTTTTTTTTTTTTTTTTTTAATGGATTTTTT
10	36031106	T	TAAAAAATCCATTAAAAAAAAAAAAAAAAAAAAAA	PASS	intergenic_region	MODIFIER	SLC5A7-LOC100855857	481311-100855857	intergenic_region	481311-100855857		-1	n.36031106_36031107insAAAAAATCCATTAAAAAAAAAAAAAAAAAAAAAA
10	36079196	C	T	PASS	intergenic_region	MODIFIER	LOC100855857-LOC111097842	100855857-111097842	intergenic_region	100855857-111097842		-1	n.36079196C>T
10	36134979	T	TTTG	PASS	intergenic_region	MODIFIER	LOC100855857-LOC111097842	100855857-111097842	intergenic_region	100855857-111097842		-1	n.36134979_36134980insTTG
10	36178479	C	CA	PASS	intergenic_region	MODIFIER	LOC100855857-LOC111097842	100855857-111097842	intergenic_region	100855857-111097842		-1	n.36178479_36178480insA
10	36196175	A	T	PASS	intergenic_region	MODIFIER	LOC100855857-LOC111097842	100855857-111097842	intergenic_region	100855857-111097842		-1	n.36196175A>T
10	36212299	GA	G	PASS	intergenic_region	MODIFIER	LOC100855857-LOC111097842	100855857-111097842	intergenic_region	100855857-111097842		-1	n.36212300delA
10	36212301	GTTGA	G	PASS	intergenic_region	MODIFIER	LOC100855857-LOC111097842	100855857-111097842	intergenic_region	100855857-111097842		-1	n.36212302_36212305delTTGA
10	36212306	A	C	PASS	intergenic_region	MODIFIER	LOC100855857-LOC111097842	100855857-111097842	intergenic_region	100855857-111097842		-1	n.36212306A>C
10	36286239	C	T	PASS	intergenic_region	MODIFIER	LOC111097842-LOC100682592	111097842-100682592	intergenic_region	111097842-100682592		-1	n.36286239C>T
10	36329826	C	A	PASS	intergenic_region	MODIFIER	LOC100682592-LOC100688434	100682592-100688434	intergenic_region	100682592-100688434		-1	n.36329826C>A
10	36335987	G	T	PASS	intergenic_region	MODIFIER	LOC100682592-LOC100688434	100682592-100688434	intergenic_region	100682592-100688434		-1	n.36335987G>T
10	36409537	T	C	PASS	intergenic_region	MODIFIER	LOC100682592-LOC100688434	100682592-100688434	intergenic_region	100682592-100688434		-1	n.36409537T>C
10	36638270	GA	G	PASS	intergenic_region	MODIFIER	LOC100688434-LOC111097843	100688434-111097843	intergenic_region	100688434-111097843		-1	n.36638271delA
10	37878781	G	GCTGCAA	PASS	intergenic_region	MODIFIER	LOC111097690-LOC102155326	111097690-102155326	intergenic_region	111097690-102155326		-1	n.37878781_37878782insCTGCAA
10	38167709	G	A	PASS	downstream_gene_variant	MODIFIER	GPR45	481321	transcript	XM_005625990.3	protein_coding	-1	c.*5709C>T
10	38167709	G	A	PASS	intergenic_region	MODIFIER	TGFBRAP1-GPR45	481320-481321	intergenic_region	481320-481321		-1	n.38167709G>A
10	38459107	G	GTTTTT	PASS	intergenic_region	MODIFIER	LOC111097694-LOC100682617	111097694-100682617	intergenic_region	111097694-100682617		-1	n.38459107_38459108insTTTTT
10	38874020	G	A	PASS	intergenic_region	MODIFIER	LOC111097698-LOC111097699	111097698-111097699	intergenic_region	111097698-111097699		-1	n.38874020G>A
10	39524781	G	A	PASS	intron_variant	MODIFIER	LOC102156237	102156237	transcript	XR_002631048.1	pseudogene	2	n.154-4271G>A
10	39524781	G	A	PASS	intron_variant	MODIFIER	LOC102156237	102156237	transcript	XR_293398.3	pseudogene	1	n.66-4271G>A
10	39878506	G	A	PASS	intergenic_region	MODIFIER	LOC481325-TMEM182	481325-611413	intergenic_region	481325-611413		-1	n.39878506G>A
10	39889265	C	T	PASS	intergenic_region	MODIFIER	LOC481325-TMEM182	481325-611413	intergenic_region	481325-611413		-1	n.39889265C>T
10	40191102	A	G	PASS	intergenic_region	MODIFIER	LOC481325-TMEM182	481325-611413	intergenic_region	481325-611413		-1	n.40191102A>G
10	40202816	G	T	PASS	intergenic_region	MODIFIER	LOC481325-TMEM182	481325-611413	intergenic_region	481325-611413		-1	n.40202816G>T
10	40206839	C	G	PASS	intergenic_region	MODIFIER	LOC481325-TMEM182	481325-611413	intergenic_region	481325-611413		-1	n.40206839C>G
10	40208261	C	T	PASS	intergenic_region	MODIFIER	LOC481325-TMEM182	481325-611413	intergenic_region	481325-611413		-1	n.40208261C>T
10	40210126	TTA	T	PASS	intergenic_region	MODIFIER	LOC481325-TMEM182	481325-611413	intergenic_region	481325-611413		-1	n.40210127_40210128delTA
10	40445384	C	A	PASS	intergenic_region	MODIFIER	SLC9A2-SLC9A4	474546-100682768	intergenic_region	474546-100682768		-1	n.40445384C>A
10	40496943	A	T	PASS	intron_variant	MODIFIER	SLC9A4	100682768	transcript	XM_003431517.4	protein_coding	11	c.2038+2445T>A
10	40569988	G	T	PASS	intergenic_region	MODIFIER	SLC9A4-IL18RAP	100682768-481327	intergenic_region	100682768-481327		-1	n.40569988G>T
10	40575071	T	C	PASS	downstream_gene_variant	MODIFIER	IL18RAP	481327	transcript	XM_022424554.1	protein_coding	-1	c.*3542A>G
10	40575071	T	C	PASS	intergenic_region	MODIFIER	SLC9A4-IL18RAP	100682768-481327	intergenic_region	100682768-481327		-1	n.40575071T>C
10	40796086	G	A	PASS	intron_variant	MODIFIER	IL1RL2	611453	transcript	XM_005625996.3	protein_coding	6	c.725-3446C>T
10	40796086	G	A	PASS	intron_variant	MODIFIER	IL1RL2	611453	transcript	XM_014117429.2	protein_coding	6	c.725-3446C>T
10	40796086	G	A	PASS	intron_variant	MODIFIER	IL1RL2	611453	transcript	XM_014117431.2	protein_coding	6	c.722-3446C>T
10	40796086	G	A	PASS	intron_variant	MODIFIER	IL1RL2	611453	transcript	XM_014117430.2	protein_coding	6	c.722-3446C>T
10	41514130	A	T	PASS	intron_variant	MODIFIER	RFX8	100683612	transcript	XM_022423975.1	protein_coding	12	c.1166-763A>T
10	41514130	A	T	PASS	intron_variant	MODIFIER	RFX8	100683612	transcript	NM_001270887.1	protein_coding	9	c.929-763A>T
10	42196676	T	A	PASS	intron_variant	MODIFIER	LOC111097706	111097706	transcript	XR_002630703.1	pseudogene	1	n.196+3074A>T
10	42196676	T	A	PASS	intron_variant	MODIFIER	LOC111097706	111097706	transcript	XR_002630702.1	pseudogene	1	n.196+3074A>T
10	42197354	A	C	PASS	intron_variant	MODIFIER	LOC111097706	111097706	transcript	XR_002630703.1	pseudogene	1	n.196+2396T>G
10	42197354	A	C	PASS	intron_variant	MODIFIER	LOC111097706	111097706	transcript	XR_002630702.1	pseudogene	1	n.196+2396T>G
10	42197703	T	C	PASS	intron_variant	MODIFIER	LOC111097706	111097706	transcript	XR_002630703.1	pseudogene	1	n.196+2047A>G
10	42197703	T	C	PASS	intron_variant	MODIFIER	LOC111097706	111097706	transcript	XR_002630702.1	pseudogene	1	n.196+2047A>G
10	42197709	C	A	PASS	intron_variant	MODIFIER	LOC111097706	111097706	transcript	XR_002630703.1	pseudogene	1	n.196+2041G>T
10	42197709	C	A	PASS	intron_variant	MODIFIER	LOC111097706	111097706	transcript	XR_002630702.1	pseudogene	1	n.196+2041G>T
10	42281489	C	T	PASS	5_prime_UTR_variant	MODIFIER	NMS	474554	transcript	XM_014117466.2	protein_coding	1	c.-2307G>A
10	42281489	C	T	PASS	5_prime_UTR_variant	MODIFIER	NMS	474554	transcript	XM_022424581.1	protein_coding	1	c.-1742G>A
10	42281489	C	T	PASS	5_prime_UTR_variant	MODIFIER	NMS	474554	transcript	XM_022424582.1	protein_coding	1	c.-1123G>A
10	42281489	C	T	PASS	5_prime_UTR_variant	MODIFIER	NMS	474554	transcript	XM_022424583.1	protein_coding	1	c.-2307G>A
10	42281489	C	T	PASS	intron_variant	MODIFIER	NMS	474554	transcript	XM_005626008.2	protein_coding	1	c.-441-1866G>A
10	42281489	C	T	PASS	intron_variant	MODIFIER	NMS	474554	transcript	XM_549401.5	protein_coding	1	c.-271-6878G>A
10	42746145	C	T	PASS	intron_variant	MODIFIER	AFF3	611584	transcript	XM_014117468.2	protein_coding	5	c.945+68275C>T
10	42746145	C	T	PASS	intron_variant	MODIFIER	AFF3	611584	transcript	XM_014117469.2	protein_coding	5	c.945+68275C>T
10	42746145	C	T	PASS	intron_variant	MODIFIER	AFF3	611584	transcript	XM_022424585.1	protein_coding	4	c.870+68275C>T
10	42746145	C	T	PASS	intron_variant	MODIFIER	AFF3	611584	transcript	XM_005626014.3	protein_coding	5	c.945+68275C>T
10	42746145	C	T	PASS	intron_variant	MODIFIER	AFF3	611584	transcript	XM_005626015.3	protein_coding	5	c.945+68275C>T
10	42746145	C	T	PASS	intron_variant	MODIFIER	AFF3	611584	transcript	XM_022424586.1	protein_coding	4	c.639+68275C>T
10	43499158	A	C	PASS	intron_variant	MODIFIER	MRPL30	474558	transcript	XM_005626028.3	protein_coding	4	c.133-3793T>G
10	43499158	A	C	PASS	intron_variant	MODIFIER	MRPL30	474558	transcript	XM_005626029.3	protein_coding	4	c.133-3793T>G
10	43499158	A	C	PASS	intron_variant	MODIFIER	MRPL30	474558	transcript	XM_531786.6	protein_coding	3	c.133-3793T>G
10	43751704	G	C	PASS	intron_variant	MODIFIER	KIAA1211L	481340	transcript	XM_022424598.1	protein_coding	2	c.12-55282G>C
10	44877224	G	C	PASS	intergenic_region	MODIFIER	LOC106559399-ZAP70	106559399-100271860	intergenic_region	106559399-100271860		-1	n.44877224G>C
10	45445280	T	C	GATKstd	downstream_gene_variant	MODIFIER	LOC111097720	111097720	transcript	XR_002630721.1	pseudogene	-1	n.*1057T>C
10	45445280	T	C	GATKstd	downstream_gene_variant	MODIFIER	LOC111097720	111097720	transcript	XR_002630720.1	pseudogene	-1	n.*1057T>C
10	45445280	T	C	GATKstd	intergenic_region	MODIFIER	LOC111097720-LOC106559420	111097720-106559420	intergenic_region	111097720-106559420		-1	n.45445280T>C
10	45508129	T	A	QD2	intergenic_region	MODIFIER	LOC111097720-LOC106559420	111097720-106559420	intergenic_region	111097720-106559420		-1	n.45508129T>A
10	45508135	T	A	QD2	intergenic_region	MODIFIER	LOC111097720-LOC106559420	111097720-106559420	intergenic_region	111097720-106559420		-1	n.45508135T>A
10	45508141	T	A	QD2	intergenic_region	MODIFIER	LOC111097720-LOC106559420	111097720-106559420	intergenic_region	111097720-106559420		-1	n.45508141T>A
10	45582092	C	T	PASS	intergenic_region	MODIFIER	LOC106559420-LOC100686443	106559420-100686443	intergenic_region	106559420-100686443		-1	n.45582092C>T
10	46037352	C	T	PASS	upstream_gene_variant	MODIFIER	LOC100686765	100686765	transcript	100686765	pseudogene	-1	n.-2192G>A
10	46037352	C	T	PASS	intron_variant	MODIFIER	THADA	100126180	transcript	NM_001109959.1	protein_coding	19	c.2938+564G>A
10	46037352	C	T	PASS	intron_variant	MODIFIER	THADA	100126180	transcript	XM_022423966.1	protein_coding	19	c.2938+564G>A
10	46037352	C	T	PASS	intron_variant	MODIFIER	THADA	100126180	transcript	XM_022423967.1	protein_coding	19	c.2938+564G>A
10	46037352	C	T	PASS	intron_variant	MODIFIER	THADA	100126180	transcript	XM_005625665.3	protein_coding	20	c.2938+564G>A
10	46037352	C	T	PASS	intron_variant	MODIFIER	THADA	100126180	transcript	XM_022423968.1	protein_coding	20	c.2938+564G>A
10	46188704	CT	C	PASS	intron_variant	MODIFIER	PLEKHH2	481353	transcript	XM_022424669.1	protein_coding	18	c.2830+254delT
10	46188704	CT	C	PASS	intron_variant	MODIFIER	PLEKHH2	481353	transcript	XR_002630730.1	pseudogene	18	n.2951+254delT
10	46188704	CT	C	PASS	intron_variant	MODIFIER	PLEKHH2	481353	transcript	XR_002630729.1	pseudogene	18	n.2951+254delT
10	46188704	CT	C	PASS	intron_variant	MODIFIER	PLEKHH2	481353	transcript	XR_002630728.1	pseudogene	18	n.2951+254delT
10	46188704	CT	C	PASS	intron_variant	MODIFIER	PLEKHH2	481353	transcript	XM_538474.6	protein_coding	18	c.2830+254delT
10	46201464	T	C	PASS	intron_variant	MODIFIER	PLEKHH2	481353	transcript	XM_022424669.1	protein_coding	23	c.3556-76T>C
10	46201464	T	C	PASS	intron_variant	MODIFIER	PLEKHH2	481353	transcript	XR_002630730.1	pseudogene	23	n.3677-76T>C
10	46201464	T	C	PASS	intron_variant	MODIFIER	PLEKHH2	481353	transcript	XR_002630729.1	pseudogene	23	n.3677-76T>C
10	46201464	T	C	PASS	intron_variant	MODIFIER	PLEKHH2	481353	transcript	XR_002630728.1	pseudogene	23	n.3677-76T>C
10	46201464	T	C	PASS	intron_variant	MODIFIER	PLEKHH2	481353	transcript	XM_538474.6	protein_coding	23	c.3556-76T>C
10	46296821	T	C	PASS	upstream_gene_variant	MODIFIER	ABCG8	474571	transcript	XM_531799.6	protein_coding	-1	c.-3344T>C
10	46296821	T	C	PASS	intron_variant	MODIFIER	ABCG5	481354	transcript	XM_538475.4	protein_coding	2	c.268+2027A>G
10	46296821	T	C	PASS	intron_variant	MODIFIER	ABCG5	481354	transcript	XR_293408.2	pseudogene	2	n.579+2027A>G
10	47122505	G	T	PASS	intron_variant	MODIFIER	CAMKMT	474575	transcript	XM_846713.5	protein_coding	3	c.377-909G>T
10	47122505	G	T	PASS	intron_variant	MODIFIER	CAMKMT	474575	transcript	XR_002630733.1	pseudogene	3	n.518-909G>T
10	47122505	G	T	PASS	intron_variant	MODIFIER	CAMKMT	474575	transcript	XM_005626072.3	protein_coding	3	c.377-909G>T
10	47122505	G	T	PASS	intron_variant	MODIFIER	CAMKMT	474575	transcript	XM_022424673.1	protein_coding	3	c.377-909G>T
10	47122505	G	T	PASS	intron_variant	MODIFIER	CAMKMT	474575	transcript	XM_005626071.3	protein_coding	3	c.245-909G>T
10	47122505	G	T	PASS	intron_variant	MODIFIER	CAMKMT	474575	transcript	XM_022424674.1	protein_coding	4	c.257-909G>T
[truncated: 48,652 more rows]

## Sheet: private_variants_homozygous
Table S2. Private variants in the sequenced Chihuahua affected with Ehlers-Danlos syndrome (EDS). Private variants were obtained by filtering all variants that were present at least once in the 793 control genomes. This resulted in 1,258 homozygous private variants for the affected dog. Please note that variants are listed multiple times, if they have predicted effects on more than one transcript.
#CHROM	POS	REF	ALT	FILTER	EFFECT	IMPACT	GENE	GENEID	FEATURE	FEATUREID	BIOTYPE	RANK	HGVS_C	HGVS_P
1	4842	T	C	PASS	intergenic_region	MODIFIER	CHR_START-ENPP1	CHR_START-100856150	intergenic_region	CHR_START-100856150		-1	n.4842T>C
1	3177802	CTTTA	C	PASS	upstream_gene_variant	MODIFIER	LOC111092376	111092376	transcript	XR_002619242.1	pseudogene	-1	n.-1847_-1844delTAAA
1	3177802	CTTTA	C	PASS	intergenic_region	MODIFIER	LOC111092376-LOC111090565	111092376-111090565	intergenic_region	111092376-111090565		-1	n.3177803_3177806delTTTA
1	6599003	TCA	T	PASS	intergenic_region	MODIFIER	CBLN2-LOC100856140	483936-100856140	intergenic_region	483936-100856140		-1	n.6599004_6599005delCA
1	6599009	T	TTCC	PASS	intergenic_region	MODIFIER	CBLN2-LOC100856140	483936-100856140	intergenic_region	483936-100856140		-1	n.6599009_6599010insTCC
1	12072689	A	ATCTT	PASS	intergenic_region	MODIFIER	LOC111093733-LOC111093764	111093733-111093764	intergenic_region	111093733-111093764		-1	n.12072689_12072690insTCTT
1	17968181	C	G	PASS	intergenic_region	MODIFIER	NEDD4L-LOC111097471	476189-111097471	intergenic_region	476189-111097471		-1	n.17968181C>G
1	28532312	CTTTGCCAA	C	PASS	intron_variant	MODIFIER	PDE7B	483996	transcript	XM_541113.6	protein_coding	1	c.22-49369_22-49362delTTTGCCAA
1	28532329	C	CTCTG	PASS	intron_variant	MODIFIER	PDE7B	483996	transcript	XM_541113.6	protein_coding	1	c.22-49353_22-49352insTCTG
1	28532330	CTTTA	C	PASS	intron_variant	MODIFIER	PDE7B	483996	transcript	XM_541113.6	protein_coding	1	c.22-49351_22-49348delTTTA
1	42111352	C	A	PASS	intron_variant	MODIFIER	ESR1	403640	transcript	NM_001286958.1	protein_coding	2	c.456-19667C>A
1	42111352	C	A	PASS	intron_variant	MODIFIER	ESR1	403640	transcript	XM_014113908.2	protein_coding	2	c.456-19667C>A
1	50372747	A	G	PASS	intron_variant	MODIFIER	PRKN	612316	transcript	XM_850059.5	protein_coding	6	c.732-69334T>C
1	59632700	T	C	PASS	intergenic_region	MODIFIER	LOC100687379-LOC106559260	100687379-106559260	intergenic_region	100687379-106559260		-1	n.59632700T>C
1	75553499	C	T	PASS	upstream_gene_variant	MODIFIER	KIF27	484148	transcript	XM_022420679.1	protein_coding	-1	c.-5215C>T
1	75553499	C	T	PASS	upstream_gene_variant	MODIFIER	KIF27	484148	transcript	XM_005615816.3	protein_coding	-1	c.-5215C>T
1	75553499	C	T	PASS	upstream_gene_variant	MODIFIER	KIF27	484148	transcript	XM_022420685.1	protein_coding	-1	c.-5215C>T
1	75553499	C	T	PASS	intergenic_region	MODIFIER	C1H9orf64-KIF27	476310-484148	intergenic_region	476310-484148		-1	n.75553499C>T
1	80333718	G	C	PASS	intergenic_region	MODIFIER	LOC111096622-PSAT1	111096622-476318	intergenic_region	111096622-476318		-1	n.80333718G>C
1	85180588	T	C	PASS	intergenic_region	MODIFIER	TMC1-LOC102153097	484168-102153097	intergenic_region	484168-102153097		-1	n.85180588T>C
1	87446668	G	GGGGGGAGGGGGGTGA	PASS	intron_variant	MODIFIER	MAMDC2	608871	transcript	XM_846007.4	protein_coding	2	c.148+3904_148+3905insTCACCCCCCTCCCCC
1	87446668	G	GGGGGGAGGGGGGTGA	PASS	intron_variant	MODIFIER	MAMDC2	608871	transcript	XM_022421287.1	protein_coding	2	c.148+3904_148+3905insTCACCCCCCTCCCCC
1	87446668	G	GGGGGGAGGGGGGTGA	PASS	intron_variant	MODIFIER	MAMDC2	608871	transcript	XM_005615877.3	protein_coding	2	c.148+3904_148+3905insTCACCCCCCTCCCCC
1	102702302	C	T	PASS	intergenic_region	MODIFIER	NCR1-FCAR	611390-106559252	intergenic_region	611390-106559252		-1	n.102702302C>T
1	104505885	T	G	PASS	intergenic_region	MODIFIER	LOC102151412-LOC482273	102151412-482273	intergenic_region	102151412-482273		-1	n.104505885T>G
1	106106077	CACTAAGAG	C	PASS	intron_variant	MODIFIER	SHANK1	484359	transcript	XM_022404861.1	protein_coding	15	c.1964+3121_1964+3128delACTAAGAG
1	107741181	C	T	PASS	intergenic_region	MODIFIER	SULT2B1-LMTK3	484403-100683761	intergenic_region	484403-100683761		-1	n.107741181C>T
1	122035785	GCGGACTGCGAGCCCGTCCGAGCCCGTCCTCGGGCCGCGCATACAGCTGCTGCACAATGTGTA	G	PASS	upstream_gene_variant	MODIFIER	LOC102154158	102154158	transcript	XR_001318168.2	pseudogene	-1	n.-796_-735delTACACATTGTGCAGCAGCTGTATGCGCGGCCCGAGGACGGGCTCGGACGGGCTCGCAGTCCG
1	122035785	GCGGACTGCGAGCCCGTCCGAGCCCGTCCTCGGGCCGCGCATACAGCTGCTGCACAATGTGTA	G	PASS	upstream_gene_variant	MODIFIER	LOC102154158	102154158	transcript	XR_002632318.1	pseudogene	-1	n.-796_-735delTACACATTGTGCAGCAGCTGTATGCGCGGCCCGAGGACGGGCTCGGACGGGCTCGCAGTCCG
1	122035785	GCGGACTGCGAGCCCGTCCGAGCCCGTCCTCGGGCCGCGCATACAGCTGCTGCACAATGTGTA	G	PASS	upstream_gene_variant	MODIFIER	LOC102154158	102154158	transcript	XR_291477.3	pseudogene	-1	n.-796_-735delTACACATTGTGCAGCAGCTGTATGCGCGGCCCGAGGACGGGCTCGGACGGGCTCGCAGTCCG
1	122035785	GCGGACTGCGAGCCCGTCCGAGCCCGTCCTCGGGCCGCGCATACAGCTGCTGCACAATGTGTA	G	PASS	upstream_gene_variant	MODIFIER	LOC102154158	102154158	transcript	XR_002632309.1	pseudogene	-1	n.-660_-599delTACACATTGTGCAGCAGCTGTATGCGCGGCCCGAGGACGGGCTCGGACGGGCTCGCAGTCCG
1	122035785	GCGGACTGCGAGCCCGTCCGAGCCCGTCCTCGGGCCGCGCATACAGCTGCTGCACAATGTGTA	G	PASS	upstream_gene_variant	MODIFIER	LOC102154158	102154158	transcript	XR_291476.3	pseudogene	-1	n.-646_-585delTACACATTGTGCAGCAGCTGTATGCGCGGCCCGAGGACGGGCTCGGACGGGCTCGCAGTCCG
1	122035785	GCGGACTGCGAGCCCGTCCGAGCCCGTCCTCGGGCCGCGCATACAGCTGCTGCACAATGTGTA	G	PASS	upstream_gene_variant	MODIFIER	LOC102154158	102154158	transcript	XR_002632304.1	pseudogene	-1	n.-640_-579delTACACATTGTGCAGCAGCTGTATGCGCGGCCCGAGGACGGGCTCGGACGGGCTCGCAGTCCG
1	122035785	GCGGACTGCGAGCCCGTCCGAGCCCGTCCTCGGGCCGCGCATACAGCTGCTGCACAATGTGTA	G	PASS	upstream_gene_variant	MODIFIER	LOC102154158	102154158	transcript	XR_001318169.2	pseudogene	-1	n.-639_-578delTACACATTGTGCAGCAGCTGTATGCGCGGCCCGAGGACGGGCTCGGACGGGCTCGCAGTCCG
1	122035785	GCGGACTGCGAGCCCGTCCGAGCCCGTCCTCGGGCCGCGCATACAGCTGCTGCACAATGTGTA	G	PASS	intron_variant	MODIFIER	UQCRFS1	476503	transcript	XM_533711.6	protein_coding	1	c.214+332_214+393delCGGACTGCGAGCCCGTCCGAGCCCGTCCTCGGGCCGCGCATACAGCTGCTGCACAATGTGTA
1	122101642	CTTTATTTTACTATACTTCAT	C	PASS	intergenic_region	MODIFIER	UQCRFS1-MIR578	476503-100886164	intergenic_region	476503-100886164		-1	n.122101643_122101662delTTTATTTTACTATACTTCAT
10	476172	C	T	PASS	upstream_gene_variant	MODIFIER	MYL6	607030	transcript	XM_531631.6	protein_coding	-1	c.-891C>T
10	476172	C	T	PASS	upstream_gene_variant	MODIFIER	MYL6	607030	transcript	XM_851657.5	protein_coding	-1	c.-891C>T
10	476172	C	T	PASS	upstream_gene_variant	MODIFIER	MYL6	607030	transcript	XM_022424049.1	protein_coding	-1	c.-2110C>T
10	476172	C	T	PASS	intron_variant	MODIFIER	MYL6B	606992	transcript	XM_014117152.2	protein_coding	5	c.524-85C>T
10	476172	C	T	PASS	intron_variant	MODIFIER	MYL6B	606992	transcript	XM_843490.5	protein_coding	5	c.524-85C>T
10	15466873	ATCC	A	PASS	intergenic_region	MODIFIER	LOC111097605-LOC106559348	111097605-106559348	intergenic_region	111097605-106559348		-1	n.15466874_15466876delTCC
10	15466880	G	A	PASS	intergenic_region	MODIFIER	LOC111097605-LOC106559348	111097605-106559348	intergenic_region	111097605-106559348		-1	n.15466880G>A
10	19326431	A	T	PASS	intron_variant	MODIFIER	TBC1D22A	474462	transcript	XM_843497.4	protein_coding	10	c.1201+6917T>A
10	19326431	A	T	PASS	intron_variant	MODIFIER	TBC1D22A	474462	transcript	XM_005625744.2	protein_coding	10	c.1201+6917T>A
10	19326431	A	T	PASS	intron_variant	MODIFIER	TBC1D22A	474462	transcript	XM_022424283.1	protein_coding	10	c.1201+6917T>A
10	32407033	T	TAAA	PASS	intergenic_region	MODIFIER	CKAP4-LOC102156880	481295-102156880	intergenic_region	481295-102156880		-1	n.32407033_32407034insAAA
10	66141924	CCTCCTCCTCCTCCTCCTCCTCCTCCTCCTCCTCCTCCTT	C	PASS	intergenic_region	MODIFIER	LOC111097799-LOC111097800	111097799-111097800	intergenic_region	111097799-111097800		-1	n.66141925_66141963delCTCCTCCTCCTCCTCCTCCTCCTCCTCCTCCTCCTCCTT
10	66952624	G	A	PASS	intergenic_region	MODIFIER	LOC102155303-LOC106559424	102155303-106559424	intergenic_region	102155303-106559424		-1	n.66952624G>A
10	66952726	C	A	PASS	intergenic_region	MODIFIER	LOC102155303-LOC106559424	102155303-106559424	intergenic_region	102155303-106559424		-1	n.66952726C>A
11	768774	C	A	PASS	intergenic_region	MODIFIER	LOC102152091-LOC481473	102152091-481473	intergenic_region	102152091-481473		-1	n.768774C>A
11	20319995	A	AAAG	PASS	intergenic_region	MODIFIER	ACSL6-IL3	474670-481497	intergenic_region	474670-481497		-1	n.20319995_20319996insAAG
11	21223543	C	G	PASS	upstream_gene_variant	MODIFIER	AFF4	474678	transcript	XM_845216.5	protein_coding	-1	c.-5357G>C
11	21223543	C	G	PASS	upstream_gene_variant	MODIFIER	AFF4	474678	transcript	XM_005626529.3	protein_coding	-1	c.-5357G>C
11	21223543	C	G	PASS	intron_variant	MODIFIER	LOC111098022	111098022	transcript	XR_002631344.1	pseudogene	2	n.398-15590C>G
11	27146013	G	A	PASS	intergenic_region	MODIFIER	LOC100855983-LOC100856006	100855983-100856006	intergenic_region	100855983-100856006		-1	n.27146013G>A
11	39388361	A	C	PASS	intron_variant	MODIFIER	SLC24A2	481554	transcript	XM_005626669.3	protein_coding	2	c.931-18553T>G
11	39388361	A	C	PASS	intron_variant	MODIFIER	SLC24A2	481554	transcript	XM_005626670.3	protein_coding	2	c.931-18553T>G
11	43984062	C	T	PASS	intergenic_region	MODIFIER	LOC100685742-LOC111097906	100685742-111097906	intergenic_region	100685742-111097906		-1	n.43984062C>T
11	53748134	A	ACCCCGCCCCCAAGCCCC	PASS	upstream_gene_variant	MODIFIER	GRHPR	612041	transcript	XM_005626825.2	protein_coding	-1	c.-299_-298insCCCCGCCCCCAAGCCCC
11	53748134	A	ACCCCGCCCCCAAGCCCC	PASS	intergenic_region	MODIFIER	ZCCHC7-GRHPR	481611-612041	intergenic_region	481611-612041		-1	n.53748134_53748135insCCCCGCCCCCAAGCCCC
11	59995976	A	G	PASS	intergenic_region	MODIFIER	LOC106559525-LOC111097955	106559525-111097955	intergenic_region	106559525-111097955		-1	n.59995976A>G
11	59995977	TAAA	T	PASS	intergenic_region	MODIFIER	LOC106559525-LOC111097955	106559525-111097955	intergenic_region	106559525-111097955		-1	n.59995978_59995980delAAA
11	59995981	TAAATAAATAAATAAATAAA	T	PASS	intergenic_region	MODIFIER	LOC106559525-LOC111097955	106559525-111097955	intergenic_region	106559525-111097955		-1	n.59995982_59996000delAAATAAATAAATAAATAAA
11	59996005	AGTTT	A	PASS	intergenic_region	MODIFIER	LOC106559525-LOC111097955	106559525-111097955	intergenic_region	106559525-111097955		-1	n.59996006_59996009delGTTT
11	61133590	A	AGTCAGTCAGTC	PASS	intron_variant	MODIFIER	SLC44A1	474792	transcript	XM_005626890.2	protein_coding	1	c.36+12579_36+12580insGTCAGTCAGTC
11	64593667	A	C	PASS	upstream_gene_variant	MODIFIER	LOC111098129	111098129	transcript	XR_002631681.1	pseudogene	-1	n.-779A>C
11	64593667	A	C	PASS	intron_variant	MODIFIER	PTPN3	610692	transcript	XM_005626910.3	protein_coding	1	c.-156-1535T>G
11	64593667	A	C	PASS	intron_variant	MODIFIER	PTPN3	610692	transcript	XM_848423.5	protein_coding	1	c.-18+1541T>G
11	64675085	G	A	PASS	intergenic_region	MODIFIER	LOC111098129-LOC100683840	111098129-100683840	intergenic_region	111098129-100683840		-1	n.64675085G>A
12	792113	C	G	PASS	intergenic_region	MODIFIER	MUC21-C12H6orf15	100684872-100688132	intergenic_region	100684872-100688132		-1	n.792113C>G
12	1815465	T	TAA	PASS	intron_variant	MODIFIER	C12H6orf10	102152239	transcript	XM_022425913.1	protein_coding	33	c.788-3768_788-3767insTT
12	1815465	T	TAA	PASS	intron_variant	MODIFIER	C12H6orf10	102152239	transcript	XM_022425915.1	protein_coding	33	c.788-3768_788-3767insTT
12	1815465	T	TAA	PASS	intron_variant	MODIFIER	C12H6orf10	102152239	transcript	XM_022425918.1	protein_coding	31	c.752-3768_752-3767insTT
12	2389538	T	TATTATATATGTGTATATA	PASS	intergenic_region	MODIFIER	DLA-DOB-TAP2	607786-474864	intergenic_region	607786-474864		-1	n.2389538_2389539insATTATATATGTGTATATA
12	4023826	G	GCCCCCACC	PASS	upstream_gene_variant	MODIFIER	UHRF1BP1	481752	transcript	XM_014118382.2	protein_coding	-1	c.-3629_-3628insCCCCCACC
12	4023826	G	GCCCCCACC	PASS	upstream_gene_variant	MODIFIER	UHRF1BP1	481752	transcript	XM_022425953.1	protein_coding	-1	c.-3629_-3628insCCCCCACC
12	4023826	G	GCCCCCACC	PASS	intergenic_region	MODIFIER	SNRPC-UHRF1BP1	608109-481752	intergenic_region	608109-481752		-1	n.4023826_4023827insCCCCCACC
12	8154799	CGCCCGG	C	PASS	upstream_gene_variant	MODIFIER	KCNK5	481780	transcript	XM_538901.5	protein_coding	-1	c.-455_-450delCCGGGC
12	8154799	CGCCCGG	C	PASS	intergenic_region	MODIFIER	KCNK5-LOC102156981	481780-102156981	intergenic_region	481780-102156981		-1	n.8154800_8154805delGCCCGG
12	13103421	C	T	PASS	intron_variant	MODIFIER	SUPT3H	474922	transcript	XM_022426115.1	protein_coding	11	c.1141-20314G>A
12	14040623	G	A	PASS	upstream_gene_variant	MODIFIER	LOC102156644	102156644	transcript	XR_002631910.1	pseudogene	-1	n.-4872C>T
12	14040623	G	A	PASS	upstream_gene_variant	MODIFIER	LOC102156644	102156644	transcript	XR_002631909.1	pseudogene	-1	n.-4872C>T
12	14040623	G	A	PASS	upstream_gene_variant	MODIFIER	LOC102156644	102156644	transcript	XR_002631911.1	pseudogene	-1	n.-4872C>T
12	14040623	G	A	PASS	upstream_gene_variant	MODIFIER	LOC102156644	102156644	transcript	XR_293714.2	pseudogene	-1	n.-4872C>T
12	14040623	G	A	PASS	upstream_gene_variant	MODIFIER	LOC102156644	102156644	transcript	XR_001317428.2	pseudogene	-1	n.-4853C>T
12	14040623	G	A	PASS	intron_variant	MODIFIER	LOC102156802	102156802	transcript	XR_002631913.1	pseudogene	1	n.188-1452G>A
12	14040623	G	A	PASS	intron_variant	MODIFIER	LOC102156802	102156802	transcript	XR_002631912.1	pseudogene	1	n.188-1452G>A
12	14040623	G	A	PASS	intron_variant	MODIFIER	LOC102156802	102156802	transcript	XR_002631915.1	pseudogene	1	n.188-384G>A
12	14040623	G	A	PASS	intron_variant	MODIFIER	LOC102156802	102156802	transcript	XR_002631916.1	pseudogene	1	n.188-1452G>A
12	14040623	G	A	PASS	intron_variant	MODIFIER	LOC102156802	102156802	transcript	XR_002631917.1	pseudogene	1	n.188-384G>A
12	14040623	G	A	PASS	intron_variant	MODIFIER	LOC102156802	102156802	transcript	XR_293718.3	pseudogene	1	n.188-1452G>A
12	14040623	G	A	PASS	intron_variant	MODIFIER	LOC102156802	102156802	transcript	XR_002631914.1	pseudogene	1	n.188-1452G>A
12	15334728	G	C	PASS	intergenic_region	MODIFIER	ADGRF1-TNFRSF21	474927-609964	intergenic_region	474927-609964		-1	n.15334728G>C
12	17668207	C	CT	PASS	intron_variant	MODIFIER	CRISP1	100855553	transcript	XM_003639431.2	protein_coding	7	c.697+1816_697+1817insA
12	29936339	A	AC	PASS	intergenic_region	MODIFIER	LOC111098168-LOC111098207	111098168-111098207	intergenic_region	111098168-111098207		-1	n.29936339_29936340insC
12	29936345	A	AAACAAACAAACAAACAAAC	PASS	intergenic_region	MODIFIER	LOC111098168-LOC111098207	111098168-111098207	intergenic_region	111098168-111098207		-1	n.29936345_29936346insAACAAACAAACAAACAAAC
12	32957850	AAAG	A	PASS	intron_variant	MODIFIER	FAM135A	474960	transcript	XM_014118105.2	protein_coding	5	c.157+5287_157+5289delAAG
12	32957850	AAAG	A	PASS	intron_variant	MODIFIER	FAM135A	474960	transcript	XM_005627529.3	protein_coding	5	c.157+5287_157+5289delAAG
12	32957850	AAAG	A	PASS	intron_variant	MODIFIER	FAM135A	474960	transcript	XM_848166.5	protein_coding	5	c.157+5287_157+5289delAAG
12	32957850	AAAG	A	PASS	intron_variant	MODIFIER	FAM135A	474960	transcript	XM_862044.5	protein_coding	5	c.157+5287_157+5289delAAG
12	32957850	AAAG	A	PASS	intron_variant	MODIFIER	FAM135A	474960	transcript	XM_022426188.1	protein_coding	5	c.157+5287_157+5289delAAG
12	32957850	AAAG	A	PASS	intron_variant	MODIFIER	FAM135A	474960	transcript	XM_022426189.1	protein_coding	4	c.22+11854_22+11856delAAG
12	32957850	AAAG	A	PASS	intron_variant	MODIFIER	FAM135A	474960	transcript	XM_014118108.2	protein_coding	4	c.157+5287_157+5289delAAG
12	33266631	T	TCAATTCCAACATGTAGTATAACACTCAGTGCTCATCTCATCATGTGCCC	PASS	intron_variant	MODIFIER	SMAP1	100049004	transcript	XM_014118014.2	protein_coding	7	c.624+25987_624+25988insCAATTCCAACATGTAGTATAACACTCAGTGCTCATCTCATCATGTGCCC
12	33266631	T	TCAATTCCAACATGTAGTATAACACTCAGTGCTCATCTCATCATGTGCCC	PASS	intron_variant	MODIFIER	SMAP1	100049004	transcript	XM_005627008.2	protein_coding	5	c.495+25987_495+25988insCAATTCCAACATGTAGTATAACACTCAGTGCTCATCTCATCATGTGCCC
12	33266631	T	TCAATTCCAACATGTAGTATAACACTCAGTGCTCATCTCATCATGTGCCC	PASS	intron_variant	MODIFIER	SMAP1	100049004	transcript	XM_022425703.1	protein_coding	4	c.415-30554_415-30553insCAATTCCAACATGTAGTATAACACTCAGTGCTCATCTCATCATGTGCCC
12	33266631	T	TCAATTCCAACATGTAGTATAACACTCAGTGCTCATCTCATCATGTGCCC	PASS	intron_variant	MODIFIER	SMAP1	100049004	transcript	NM_001097558.1	protein_coding	6	c.576+25987_576+25988insCAATTCCAACATGTAGTATAACACTCAGTGCTCATCTCATCATGTGCCC
12	33266631	T	TCAATTCCAACATGTAGTATAACACTCAGTGCTCATCTCATCATGTGCCC	PASS	intron_variant	MODIFIER	SMAP1	100049004	transcript	XM_022425702.1	protein_coding	7	c.585+25987_585+25988insCAATTCCAACATGTAGTATAACACTCAGTGCTCATCTCATCATGTGCCC
12	33266631	T	TCAATTCCAACATGTAGTATAACACTCAGTGCTCATCTCATCATGTGCCC	PASS	intron_variant	MODIFIER	SMAP1	100049004	transcript	XM_005627009.2	protein_coding	6	c.321+25987_321+25988insCAATTCCAACATGTAGTATAACACTCAGTGCTCATCTCATCATGTGCCC
12	33266631	T	TCAATTCCAACATGTAGTATAACACTCAGTGCTCATCTCATCATGTGCCC	PASS	intron_variant	MODIFIER	SMAP1	100049004	transcript	XM_014118015.2	protein_coding	7	c.369+25987_369+25988insCAATTCCAACATGTAGTATAACACTCAGTGCTCATCTCATCATGTGCCC
12	33266631	T	TCAATTCCAACATGTAGTATAACACTCAGTGCTCATCTCATCATGTGCCC	PASS	intron_variant	MODIFIER	SMAP1	100049004	transcript	XM_022425704.1	protein_coding	7	c.369+25987_369+25988insCAATTCCAACATGTAGTATAACACTCAGTGCTCATCTCATCATGTGCCC
12	59682001	C	T	PASS	intron_variant	MODIFIER	GRIK2	481938	transcript	XM_005627665.3	protein_coding	7	c.951+35228C>T
12	59682001	C	T	PASS	intron_variant	MODIFIER	GRIK2	481938	transcript	XM_022426398.1	protein_coding	15	c.951+35228C>T
12	64243468	A	AGGCCCGGCTGTCCCCGGAGCCTCCGCCC	PASS	intron_variant	MODIFIER	LOC102155900	102155900	transcript	XR_293775.3	pseudogene	1	n.154+1492_154+1493insGGGCGGAGGCTCCGGGGACAGCCGGGCC
12	64243468	A	AGGCCCGGCTGTCCCCGGAGCCTCCGCCC	PASS	intron_variant	MODIFIER	LOC111098377	111098377	transcript	XR_002632128.1	pseudogene	1	n.135+123_135+124insGGCCCGGCTGTCCCCGGAGCCTCCGCCC
12	64243468	A	AGGCCCGGCTGTCCCCGGAGCCTCCGCCC	PASS	intron_variant	MODIFIER	LOC111098377	111098377	transcript	XR_002632127.1	pseudogene	1	n.135+123_135+124insGGCCCGGCTGTCCCCGGAGCCTCCGCCC
12	64243468	A	AGGCCCGGCTGTCCCCGGAGCCTCCGCCC	PASS	intron_variant	MODIFIER	LOC111098377	111098377	transcript	XR_002632126.1	pseudogene	1	n.135+123_135+124insGGCCCGGCTGTCCCCGGAGCCTCCGCCC
12	69020731	A	ACTCCGGAGCT	PASS	upstream_gene_variant	MODIFIER	LOC111098191	111098191	transcript	XR_002631737.1	pseudogene	-1	n.-998_-997insCTCCGGAGCT
12	69020731	A	ACTCCGGAGCT	PASS	intergenic_region	MODIFIER	LOC111098405-LOC111098191	111098405-111098191	intergenic_region	111098405-111098191		-1	n.69020731_69020732insCTCCGGAGCT
13	1289267	T	C	PASS	downstream_gene_variant	MODIFIER	VPS13B	481981	transcript	XM_022426562.1	protein_coding	-1	c.*278T>C
13	1289267	T	C	PASS	intron_variant	MODIFIER	VPS13B	481981	transcript	XM_014118535.2	protein_coding	17	c.2516-30380T>C
13	1289267	T	C	PASS	intron_variant	MODIFIER	VPS13B	481981	transcript	XR_002632293.1	pseudogene	17	n.2682-30380T>C
13	1289267	T	C	PASS	intron_variant	MODIFIER	VPS13B	481981	transcript	XM_022426560.1	protein_coding	17	c.2516-30380T>C
13	1289267	T	C	PASS	intron_variant	MODIFIER	VPS13B	481981	transcript	XM_850840.6	protein_coding	17	c.2516-30380T>C
13	1289267	T	C	PASS	intron_variant	MODIFIER	VPS13B	481981	transcript	XM_005627819.3	protein_coding	17	c.2516-30380T>C
13	1289267	T	C	PASS	intron_variant	MODIFIER	VPS13B	481981	transcript	XM_005627820.3	protein_coding	17	c.2516-30380T>C
13	1289267	T	C	PASS	intron_variant	MODIFIER	VPS13B	481981	transcript	XM_022426558.1	protein_coding	16	c.2372-30380T>C
13	1289267	T	C	PASS	intron_variant	MODIFIER	VPS13B	481981	transcript	XM_539102.7	protein_coding	17	c.2516-30380T>C
13	1289267	T	C	PASS	intron_variant	MODIFIER	VPS13B	481981	transcript	XM_022426559.1	protein_coding	15	c.2252-30380T>C
13	5178027	C	G	GATKstd	downstream_gene_variant	MODIFIER	LOC111098508	111098508	transcript	XR_002632342.1	pseudogene	-1	n.*3514G>C
13	5178027	C	G	GATKstd	intron_variant	MODIFIER	RIMS2	475066	transcript	XM_022426606.1	protein_coding	7	c.1756+8651C>G
13	5178027	C	G	GATKstd	intron_variant	MODIFIER	RIMS2	475066	transcript	XM_022426607.1	protein_coding	7	c.1756+8651C>G
13	5178027	C	G	GATKstd	intron_variant	MODIFIER	RIMS2	475066	transcript	XM_022426608.1	protein_coding	7	c.1756+8651C>G
13	5178027	C	G	GATKstd	intron_variant	MODIFIER	RIMS2	475066	transcript	XM_022426614.1	protein_coding	7	c.1756+8651C>G
13	5178027	C	G	GATKstd	intron_variant	MODIFIER	RIMS2	475066	transcript	XM_022426609.1	protein_coding	7	c.1756+8651C>G
13	5178027	C	G	GATKstd	intron_variant	MODIFIER	RIMS2	475066	transcript	XM_022426610.1	protein_coding	5	c.1636+8651C>G
13	5178027	C	G	GATKstd	intron_variant	MODIFIER	RIMS2	475066	transcript	XM_022426611.1	protein_coding	4	c.1624+8651C>G
13	5178027	C	G	GATKstd	intron_variant	MODIFIER	RIMS2	475066	transcript	XM_022426612.1	protein_coding	7	c.1756+8651C>G
13	5178027	C	G	GATKstd	intron_variant	MODIFIER	RIMS2	475066	transcript	XM_022426615.1	protein_coding	7	c.1756+8651C>G
13	5178027	C	G	GATKstd	intron_variant	MODIFIER	RIMS2	475066	transcript	XM_022426617.1	protein_coding	7	c.1756+8651C>G
13	5178027	C	G	GATKstd	intron_variant	MODIFIER	RIMS2	475066	transcript	XM_022426625.1	protein_coding	7	c.1756+8651C>G
13	5178027	C	G	GATKstd	intron_variant	MODIFIER	RIMS2	475066	transcript	XM_022426613.1	protein_coding	4	c.1624+8651C>G
13	5178027	C	G	GATKstd	intron_variant	MODIFIER	RIMS2	475066	transcript	XM_022426620.1	protein_coding	7	c.1756+8651C>G
13	5178027	C	G	GATKstd	intron_variant	MODIFIER	RIMS2	475066	transcript	XM_022426622.1	protein_coding	7	c.1756+8651C>G
13	5178027	C	G	GATKstd	intron_variant	MODIFIER	RIMS2	475066	transcript	XM_022426647.1	protein_coding	7	c.1756+8651C>G
13	5178027	C	G	GATKstd	intron_variant	MODIFIER	RIMS2	475066	transcript	XM_022426644.1	protein_coding	4	c.1624+8651C>G
13	5178027	C	G	GATKstd	intron_variant	MODIFIER	RIMS2	475066	transcript	XM_005627849.3	protein_coding	4	c.1624+8651C>G
13	5178027	C	G	GATKstd	intron_variant	MODIFIER	RIMS2	475066	transcript	XM_005627850.3	protein_coding	4	c.1624+8651C>G
13	5178027	C	G	GATKstd	intron_variant	MODIFIER	RIMS2	475066	transcript	XM_005627851.3	protein_coding	6	c.1744+8651C>G
13	5178027	C	G	GATKstd	intron_variant	MODIFIER	RIMS2	475066	transcript	XM_005627855.3	protein_coding	6	c.1744+8651C>G
13	5178027	C	G	GATKstd	intron_variant	MODIFIER	RIMS2	475066	transcript	XM_022426616.1	protein_coding	7	c.1756+8651C>G
13	5178027	C	G	GATKstd	intron_variant	MODIFIER	RIMS2	475066	transcript	XM_022426619.1	protein_coding	5	c.1636+8651C>G
13	5178027	C	G	GATKstd	intron_variant	MODIFIER	RIMS2	475066	transcript	XM_022426623.1	protein_coding	5	c.1636+8651C>G
13	5178027	C	G	GATKstd	intron_variant	MODIFIER	RIMS2	475066	transcript	XM_022426624.1	protein_coding	4	c.1624+8651C>G
13	5178027	C	G	GATKstd	intron_variant	MODIFIER	RIMS2	475066	transcript	XM_022426626.1	protein_coding	7	c.1756+8651C>G
13	5178027	C	G	GATKstd	intron_variant	MODIFIER	RIMS2	475066	transcript	XM_022426628.1	protein_coding	5	c.1636+8651C>G
13	5178027	C	G	GATKstd	intron_variant	MODIFIER	RIMS2	475066	transcript	XM_022426629.1	protein_coding	5	c.1636+8651C>G
13	5178027	C	G	GATKstd	intron_variant	MODIFIER	RIMS2	475066	transcript	XM_022426630.1	protein_coding	4	c.1624+8651C>G
13	5178027	C	G	GATKstd	intron_variant	MODIFIER	RIMS2	475066	transcript	XM_022426633.1	protein_coding	4	c.1624+8651C>G
13	5178027	C	G	GATKstd	intron_variant	MODIFIER	RIMS2	475066	transcript	XM_854058.5	protein_coding	4	c.1624+8651C>G
13	5178027	C	G	GATKstd	intron_variant	MODIFIER	RIMS2	475066	transcript	XM_022426618.1	protein_coding	2	c.1048+8651C>G
13	5178027	C	G	GATKstd	intron_variant	MODIFIER	RIMS2	475066	transcript	XM_022426621.1	protein_coding	2	c.1048+8651C>G
13	5178027	C	G	GATKstd	intron_variant	MODIFIER	RIMS2	475066	transcript	XM_022426627.1	protein_coding	2	c.1048+8651C>G
13	5178027	C	G	GATKstd	intron_variant	MODIFIER	RIMS2	475066	transcript	XM_022426645.1	protein_coding	2	c.1048+8651C>G
13	5178027	C	G	GATKstd	intron_variant	MODIFIER	RIMS2	475066	transcript	XM_022426646.1	protein_coding	2	c.1048+8651C>G
13	5178027	C	G	GATKstd	intron_variant	MODIFIER	RIMS2	475066	transcript	XM_005627857.3	protein_coding	2	c.1048+8651C>G
13	5178027	C	G	GATKstd	intron_variant	MODIFIER	RIMS2	475066	transcript	XM_022426631.1	protein_coding	2	c.1048+8651C>G
13	5178027	C	G	GATKstd	intron_variant	MODIFIER	RIMS2	475066	transcript	XM_022426632.1	protein_coding	2	c.1048+8651C>G
13	5178027	C	G	GATKstd	intron_variant	MODIFIER	RIMS2	475066	transcript	XM_022426634.1	protein_coding	2	c.1048+8651C>G
13	5178027	C	G	GATKstd	intron_variant	MODIFIER	RIMS2	475066	transcript	XM_022426635.1	protein_coding	2	c.1048+8651C>G
13	5178027	C	G	GATKstd	intron_variant	MODIFIER	RIMS2	475066	transcript	XM_022426636.1	protein_coding	2	c.1048+8651C>G
13	5178027	C	G	GATKstd	intron_variant	MODIFIER	RIMS2	475066	transcript	XM_022426637.1	protein_coding	2	c.1048+8651C>G
13	5178027	C	G	GATKstd	intron_variant	MODIFIER	RIMS2	475066	transcript	XM_022426638.1	protein_coding	2	c.1048+8651C>G
13	5178027	C	G	GATKstd	intron_variant	MODIFIER	RIMS2	475066	transcript	XM_854392.5	protein_coding	2	c.1048+8651C>G
13	5511515	C	CGCTTGTGCTCTCTGGCACTCT	PASS	intergenic_region	MODIFIER	RIMS2-DCSTAMP	475066-100684603	intergenic_region	475066-100684603		-1	n.5511515_5511516insGCTTGTGCTCTCTGGCACTCT
13	5511517	C	T	PASS	intergenic_region	MODIFIER	RIMS2-DCSTAMP	475066-100684603	intergenic_region	475066-100684603		-1	n.5511517C>T
13	13934619	T	TA	PASS	intergenic_region	MODIFIER	LOC100686713-LOC111098438	100686713-111098438	intergenic_region	100686713-111098438		-1	n.13934619_13934620insA
13	34396773	A	G	PASS	intron_variant	MODIFIER	LOC111098570	111098570	transcript	XR_002632534.1	pseudogene	1	n.114-22923T>C
13	38369259	G	C	PASS	intergenic_region	MODIFIER	CHRNA5-LOC111098596	482112-111098596	intergenic_region	482112-111098596		-1	n.38369259G>C
13	48295230	T	C	PASS	upstream_gene_variant	MODIFIER	LOC100855769	100855769	transcript	XM_022427008.1	protein_coding	-1	c.-249438T>C
13	48295230	T	C	PASS	upstream_gene_variant	MODIFIER	LOC100855769	100855769	transcript	XM_022427011.1	protein_coding	-1	c.-256789T>C
13	48295230	T	C	PASS	upstream_gene_variant	MODIFIER	LOC100855769	100855769	transcript	XM_022427013.1	protein_coding	-1	c.-259576T>C
13	48295230	T	C	PASS	intergenic_region	MODIFIER	CEP135-LOC100855769	482157-100855769	intergenic_region	482157-100855769		-1	n.48295230T>C
13	54172479	G	A	PASS	intergenic_region	MODIFIER	LOC111098477-LOC111098478	111098477-111098478	intergenic_region	111098477-111098478		-1	n.54172479G>A
13	57595074	C	A	PASS	intergenic_region	MODIFIER	LOC482170-LOC102154332	482170-102154332	intergenic_region	482170-102154332		-1	n.57595074C>A
13	58089887	A	AGAGAGAGTGAGGGAGAGAGG	PASS	upstream_gene_variant	MODIFIER	STAP1	482171	transcript	XM_005628246.3	protein_coding	-1	c.-10609_-10608insGAGAGAGTGAGGGAGAGAGG
13	58089887	A	AGAGAGAGTGAGGGAGAGAGG	PASS	upstream_gene_variant	MODIFIER	STAP1	482171	transcript	XM_005628247.3	protein_coding	-1	c.-10609_-10608insGAGAGAGTGAGGGAGAGAGG
13	58089887	A	AGAGAGAGTGAGGGAGAGAGG	PASS	upstream_gene_variant	MODIFIER	STAP1	482171	transcript	XM_022427029.1	protein_coding	-1	c.-10609_-10608insGAGAGAGTGAGGGAGAGAGG
13	58089887	A	AGAGAGAGTGAGGGAGAGAGG	PASS	upstream_gene_variant	MODIFIER	STAP1	482171	transcript	XM_022427031.1	protein_coding	-1	c.-1793_-1792insGAGAGAGTGAGGGAGAGAGG
13	58089887	A	AGAGAGAGTGAGGGAGAGAGG	PASS	upstream_gene_variant	MODIFIER	STAP1	482171	transcript	XM_539290.6	protein_coding	-1	c.-10609_-10608insGAGAGAGTGAGGGAGAGAGG
13	58089887	A	AGAGAGAGTGAGGGAGAGAGG	PASS	upstream_gene_variant	MODIFIER	STAP1	482171	transcript	XM_022427030.1	protein_coding	-1	c.-10609_-10608insGAGAGAGTGAGGGAGAGAGG
13	58089887	A	AGAGAGAGTGAGGGAGAGAGG	PASS	upstream_gene_variant	MODIFIER	STAP1	482171	transcript	XM_005628249.3	protein_coding	-1	c.-10609_-10608insGAGAGAGTGAGGGAGAGAGG
13	58089887	A	AGAGAGAGTGAGGGAGAGAGG	PASS	upstream_gene_variant	MODIFIER	STAP1	482171	transcript	XM_005628248.3	protein_coding	-1	c.-10609_-10608insGAGAGAGTGAGGGAGAGAGG
13	58089887	A	AGAGAGAGTGAGGGAGAGAGG	PASS	intron_variant	MODIFIER	CENPC	475158	transcript	XM_005628253.3	protein_coding	1	c.21+1239_21+1240insCCTCTCTCCCTCACTCTCTC
13	58089887	A	AGAGAGAGTGAGGGAGAGAGG	PASS	intron_variant	MODIFIER	CENPC	475158	transcript	XM_022427027.1	protein_coding	1	c.-14+1239_-14+1240insCCTCTCTCCCTCACTCTCTC
13	58089887	A	AGAGAGAGTGAGGGAGAGAGG	PASS	intron_variant	MODIFIER	CENPC	475158	transcript	XM_022427026.1	protein_coding	1	c.21+1239_21+1240insCCTCTCTCCCTCACTCTCTC
13	58089887	A	AGAGAGAGTGAGGGAGAGAGG	PASS	intron_variant	MODIFIER	CENPC	475158	transcript	XM_005628254.3	protein_coding	1	c.21+1239_21+1240insCCTCTCTCCCTCACTCTCTC
13	58089887	A	AGAGAGAGTGAGGGAGAGAGG	PASS	intron_variant	MODIFIER	CENPC	475158	transcript	XM_022427025.1	protein_coding	1	c.-14+1239_-14+1240insCCTCTCTCCCTCACTCTCTC
13	58089887	A	AGAGAGAGTGAGGGAGAGAGG	PASS	intron_variant	MODIFIER	CENPC	475158	transcript	XR_002632698.1	pseudogene	1	n.221+1239_221+1240insCCTCTCTCCCTCACTCTCTC
13	58089887	A	AGAGAGAGTGAGGGAGAGAGG	PASS	intron_variant	MODIFIER	CENPC	475158	transcript	XR_002632697.1	pseudogene	1	n.219+1239_219+1240insCCTCTCTCCCTCACTCTCTC
13	59954895	A	C	PASS	intergenic_region	MODIFIER	ENAM-JCHAIN	482186-475166	intergenic_region	482186-475166		-1	n.59954895A>C
13	60451688	T	C	PASS	intron_variant	MODIFIER	SLC4A4	475171	transcript	XM_014118843.2	protein_coding	3	c.347-13277T>C
14	315987	G	A	PASS	intergenic_region	MODIFIER	LOC106559719-LOC482199	106559719-482199	intergenic_region	106559719-482199		-1	n.315987G>A
14	12739192	G	T	PASS	intergenic_region	MODIFIER	LOC100683092-GRM3	100683092-100683236	intergenic_region	100683092-100683236		-1	n.12739192G>T
14	13472054	G	A	PASS	upstream_gene_variant	MODIFIER	CROT	482283	transcript	XM_014119108.2	protein_coding	-1	c.-6299G>A
14	13472054	G	A	PASS	upstream_gene_variant	MODIFIER	CROT	482283	transcript	XM_539402.6	protein_coding	-1	c.-6299G>A
14	13472054	G	A	PASS	upstream_gene_variant	MODIFIER	CROT	482283	transcript	XM_014119110.2	protein_coding	-1	c.-6299G>A
14	13472054	G	A	PASS	intergenic_region	MODIFIER	LOC111098739-CROT	111098739-482283	intergenic_region	111098739-482283		-1	n.13472054G>A
14	13674896	T	TA	PASS	intron_variant	MODIFIER	ABCB1	403879	transcript	NM_001003215.2	protein_coding	18	c.2404-1728_2404-1727insT
14	13674896	T	TA	PASS	intron_variant	MODIFIER	ABCB1	403879	transcript	XM_014118873.2	protein_coding	19	c.2404-1728_2404-1727insT
14	13674896	T	TA	PASS	intron_variant	MODIFIER	ABCB1	403879	transcript	XM_014118874.2	protein_coding	19	c.2404-1728_2404-1727insT
14	13674898	T	TCA	PASS	intron_variant	MODIFIER	ABCB1	403879	transcript	NM_001003215.2	protein_coding	18	c.2404-1730_2404-1729insTG
14	13674898	T	TCA	PASS	intron_variant	MODIFIER	ABCB1	403879	transcript	XM_014118873.2	protein_coding	19	c.2404-1730_2404-1729insTG
14	13674898	T	TCA	PASS	intron_variant	MODIFIER	ABCB1	403879	transcript	XM_014118874.2	protein_coding	19	c.2404-1730_2404-1729insTG
14	13674905	T	TCAATGGACATCTGGG	PASS	intron_variant	MODIFIER	ABCB1	403879	transcript	NM_001003215.2	protein_coding	18	c.2404-1737_2404-1736insCCCAGATGTCCATTG
14	13674905	T	TCAATGGACATCTGGG	PASS	intron_variant	MODIFIER	ABCB1	403879	transcript	XM_014118873.2	protein_coding	19	c.2404-1737_2404-1736insCCCAGATGTCCATTG
14	13674905	T	TCAATGGACATCTGGG	PASS	intron_variant	MODIFIER	ABCB1	403879	transcript	XM_014118874.2	protein_coding	19	c.2404-1737_2404-1736insCCCAGATGTCCATTG
14	13674911	T	TCC	PASS	intron_variant	MODIFIER	ABCB1	403879	transcript	NM_001003215.2	protein_coding	18	c.2404-1743_2404-1742insGG
14	13674911	T	TCC	PASS	intron_variant	MODIFIER	ABCB1	403879	transcript	XM_014118873.2	protein_coding	19	c.2404-1743_2404-1742insGG
14	13674911	T	TCC	PASS	intron_variant	MODIFIER	ABCB1	403879	transcript	XM_014118874.2	protein_coding	19	c.2404-1743_2404-1742insGG
14	19377150	T	A	PASS	intron_variant	MODIFIER	GNGT1	403895	transcript	XM_022427125.1	protein_coding	4	c.-33-10857T>A
14	19377150	T	A	PASS	intron_variant	MODIFIER	GNGT1	403895	transcript	XM_022427126.1	protein_coding	6	c.-33-10857T>A
14	19377150	T	A	PASS	intron_variant	MODIFIER	GNGT1	403895	transcript	XM_022427127.1	protein_coding	5	c.-33-10857T>A
14	19377150	T	A	PASS	intron_variant	MODIFIER	GNGT1	403895	transcript	XM_022427128.1	protein_coding	6	c.-33-10857T>A
14	19377150	T	A	PASS	intron_variant	MODIFIER	GNGT1	403895	transcript	XM_005628346.3	protein_coding	2	c.-143-22371T>A
14	19377150	T	A	PASS	intron_variant	MODIFIER	GNGT1	403895	transcript	XM_022427129.1	protein_coding	4	c.-33-10857T>A
14	19377150	T	A	PASS	intron_variant	MODIFIER	GNGT1	403895	transcript	XM_022427130.1	protein_coding	4	c.-33-10857T>A
14	19377150	T	A	PASS	intron_variant	MODIFIER	GNGT1	403895	transcript	XM_022427131.1	protein_coding	2	c.-55-22371T>A
14	19377150	T	A	PASS	intron_variant	MODIFIER	GNGT1	403895	transcript	XM_022427132.1	protein_coding	2	c.-52-22371T>A
14	19377150	T	A	PASS	intron_variant	MODIFIER	GNGT1	403895	transcript	XM_022427133.1	protein_coding	4	c.-56+12352T>A
14	19377150	T	A	PASS	intron_variant	MODIFIER	GNGT1	403895	transcript	XM_022427134.1	protein_coding	4	c.-53+12352T>A
14	19377150	T	A	PASS	intron_variant	MODIFIER	GNGT1	403895	transcript	XM_022427135.1	protein_coding	2	c.-140-22371T>A
14	19377150	T	A	PASS	intron_variant	MODIFIER	GNGT1	403895	transcript	XM_022427136.1	protein_coding	3	c.-56+14028T>A
14	19377150	T	A	PASS	intron_variant	MODIFIER	GNGT1	403895	transcript	XM_022427137.1	protein_coding	3	c.-53+14028T>A
14	19377150	T	A	PASS	intron_variant	MODIFIER	GNGT1	403895	transcript	XM_022427138.1	protein_coding	2	c.-10-38724T>A
14	19377150	T	A	PASS	intron_variant	MODIFIER	GNGT1	403895	transcript	XM_022427139.1	protein_coding	2	c.-7-38727T>A
14	22152216	TA	T	PASS	upstream_gene_variant	MODIFIER	SDHAF3	610248	transcript	XM_847693.5	protein_coding	-1	c.-1274delA
14	22152216	TA	T	PASS	intergenic_region	MODIFIER	DLX6-SDHAF3	482312-610248	intergenic_region	482312-610248		-1	n.22152217delA
14	34471620	T	C	PASS	downstream_gene_variant	MODIFIER	LOC111098790	111098790	transcript	XR_002633001.1	pseudogene	-1	n.*2557A>G
14	34471620	T	C	PASS	intergenic_region	MODIFIER	ITGB8-LOC111098790	475253-111098790	intergenic_region	475253-111098790		-1	n.34471620T>C
14	35194733	T	C	PASS	intergenic_region	MODIFIER	LOC111098681-SP4	111098681-482345	intergenic_region	111098681-482345		-1	n.35194733T>C
14	44521243	G	GTTCATGGA	PASS	intron_variant	MODIFIER	PDE1C	475272	transcript	XM_022427548.1	protein_coding	2	c.102-308_102-307insTCCATGAA
14	44521243	G	GTTCATGGA	PASS	intron_variant	MODIFIER	PDE1C	475272	transcript	XM_022427550.1	protein_coding	1	c.-167-308_-167-307insTCCATGAA
14	44521243	G	GTTCATGGA	PASS	intron_variant	MODIFIER	PDE1C	475272	transcript	XM_022427549.1	protein_coding	1	c.101+20036_101+20037insTCCATGAA
14	44521243	G	GTTCATGGA	PASS	intron_variant	MODIFIER	PDE1C	475272	transcript	XM_005628696.3	protein_coding	1	c.102-308_102-307insTCCATGAA
14	44521243	G	GTTCATGGA	PASS	intron_variant	MODIFIER	PDE1C	475272	transcript	XM_005628695.3	protein_coding	1	c.102-308_102-307insTCCATGAA
14	44521243	G	GTTCATGGA	PASS	intron_variant	MODIFIER	PDE1C	475272	transcript	XM_005628697.3	protein_coding	1	c.102-308_102-307insTCCATGAA
14	58528131	CAAAAAAAAAAAAAA	C	PASS	intron_variant	MODIFIER	KCND2	491424	transcript	XM_847643.5	protein_coding	1	c.1115+85701_1115+85714delAAAAAAAAAAAAAA
14	58528131	CAAAAAAAAAAAAAA	C	PASS	intron_variant	MODIFIER	KCND2	491424	transcript	XM_022427640.1	protein_coding	1	c.1115+85701_1115+85714delAAAAAAAAAAAAAA
14	58528131	CAAAAAAAAAAAAAA	C	PASS	intron_variant	MODIFIER	KCND2	491424	transcript	XM_022427639.1	protein_coding	1	c.1115+85701_1115+85714delAAAAAAAAAAAAAA
15	12994972	GGC	G	PASS	intergenic_region	MODIFIER	TRABD2B-LOC102157230	610174-102157230	intergenic_region	610174-102157230		-1	n.12994973_12994974delGC
15	13021548	G	A	PASS	intergenic_region	MODIFIER	TRABD2B-LOC102157230	610174-102157230	intergenic_region	610174-102157230		-1	n.13021548G>A
15	44687747	G	C	PASS	upstream_gene_variant	MODIFIER	LOC111098874	111098874	transcript	111098874	pseudogene	-1	n.-3265G>C
15	44687747	G	C	PASS	intergenic_region	MODIFIER	LSM6-LOC111098874	612329-111098874	intergenic_region	612329-111098874		-1	n.44687747G>C
15	44687748	G	C	PASS	upstream_gene_variant	MODIFIER	LOC111098874	111098874	transcript	111098874	pseudogene	-1	n.-3264G>C
15	44687748	G	C	PASS	intergenic_region	MODIFIER	LSM6-LOC111098874	612329-111098874	intergenic_region	612329-111098874		-1	n.44687748G>C
15	47120583	A	T	PASS	intergenic_region	MODIFIER	LOC102156590-LOC102156649	102156590-102156649	intergenic_region	102156590-102156649		-1	n.47120583A>T
15	57182454	G	T	PASS	intergenic_region	MODIFIER	LOC111098923-LOC102152715	111098923-102152715	intergenic_region	111098923-102152715		-1	n.57182454G>T
15	58261567	C	T	PASS	intron_variant	MODIFIER	FSTL5	482671	transcript	XM_539788.5	protein_coding	5	c.727+26279G>A
15	58261567	C	T	PASS	intron_variant	MODIFIER	FSTL5	482671	transcript	XM_005629388.2	protein_coding	5	c.724+26279G>A
15	58261567	C	T	PASS	intron_variant	MODIFIER	FSTL5	482671	transcript	XM_022403560.1	protein_coding	5	c.727+26279G>A
15	58261567	C	T	PASS	intron_variant	MODIFIER	FSTL5	482671	transcript	XM_022403561.1	protein_coding	5	c.724+26279G>A
16	2260708	TTTTCTTTCTTTCTTTCTTTCTTTCTTTC	T	PASS	intron_variant	MODIFIER	CNTNAP2	100687859	transcript	XM_003432080.4	protein_coding	22	c.3716-11698_3716-11671delGAAAGAAAGAAAGAAAGAAAGAAAGAAA
16	2260708	TTTTCTTTCTTTCTTTCTTTCTTTCTTTC	T	PASS	intron_variant	MODIFIER	CNTNAP2	100687859	transcript	XM_022403663.1	protein_coding	18	c.2921-11698_2921-11671delGAAAGAAAGAAAGAAAGAAAGAAAGAAA
16	2260708	TTTTCTTTCTTTCTTTCTTTCTTTCTTTC	T	PASS	intron_variant	MODIFIER	CNTNAP2	100687859	transcript	XM_022403662.1	protein_coding	18	c.2921-11698_2921-11671delGAAAGAAAGAAAGAAAGAAAGAAAGAAA
16	5358005	T	C	PASS	intron_variant	MODIFIER	TPK1	475515	transcript	XM_022403666.1	protein_coding	2	c.119-18270T>C
16	5358005	T	C	PASS	intron_variant	MODIFIER	TPK1	475515	transcript	XM_022403669.1	protein_coding	3	c.152+38183T>C
16	5358005	T	C	PASS	intron_variant	MODIFIER	TPK1	475515	transcript	XM_022403667.1	protein_coding	2	c.116-18270T>C
16	5358005	T	C	PASS	intron_variant	MODIFIER	TPK1	475515	transcript	XM_532737.6	protein_coding	2	c.116-18270T>C
16	5358005	T	C	PASS	intron_variant	MODIFIER	TPK1	475515	transcript	XM_022403671.1	protein_coding	2	c.119-18270T>C
16	5358005	T	C	PASS	intron_variant	MODIFIER	TPK1	475515	transcript	XM_022403670.1	protein_coding	2	c.119-18270T>C
16	5358005	T	C	PASS	intron_variant	MODIFIER	TPK1	475515	transcript	XM_022403668.1	protein_coding	2	c.119-18270T>C
16	5358007	C	T	PASS	intron_variant	MODIFIER	TPK1	475515	transcript	XM_022403666.1	protein_coding	2	c.119-18268C>T
16	5358007	C	T	PASS	intron_variant	MODIFIER	TPK1	475515	transcript	XM_022403669.1	protein_coding	3	c.152+38185C>T
16	5358007	C	T	PASS	intron_variant	MODIFIER	TPK1	475515	transcript	XM_022403667.1	protein_coding	2	c.116-18268C>T
16	5358007	C	T	PASS	intron_variant	MODIFIER	TPK1	475515	transcript	XM_532737.6	protein_coding	2	c.116-18268C>T
16	5358007	C	T	PASS	intron_variant	MODIFIER	TPK1	475515	transcript	XM_022403671.1	protein_coding	2	c.119-18268C>T
16	5358007	C	T	PASS	intron_variant	MODIFIER	TPK1	475515	transcript	XM_022403670.1	protein_coding	2	c.119-18268C>T
16	5358007	C	T	PASS	intron_variant	MODIFIER	TPK1	475515	transcript	XM_022403668.1	protein_coding	2	c.119-18268C>T
16	13156384	GTC	G	PASS	upstream_gene_variant	MODIFIER	474696	474696	transcript	474696	pseudogene	-1	n.-93_-92delTC
16	13156384	GTC	G	PASS	intron_variant	MODIFIER	CALD1	608135	transcript	XM_022403792.1	protein_coding	3	c.72-27557_72-27556delGA
16	13156384	GTC	G	PASS	intron_variant	MODIFIER	CALD1	608135	transcript	XM_022403795.1	protein_coding	2	c.72-27557_72-27556delGA
16	13156384	GTC	G	PASS	intron_variant	MODIFIER	CALD1	608135	transcript	XM_022403793.1	protein_coding	4	c.72-27557_72-27556delGA
16	13156384	GTC	G	PASS	intron_variant	MODIFIER	CALD1	608135	transcript	XM_022403794.1	protein_coding	4	c.72-27557_72-27556delGA
16	13156384	GTC	G	PASS	intron_variant	MODIFIER	CALD1	608135	transcript	XM_022403796.1	protein_coding	3	c.72-27557_72-27556delGA
16	13156384	GTC	G	PASS	intron_variant	MODIFIER	CALD1	608135	transcript	XM_014119846.2	protein_coding	1	c.53+9533_53+9534delGA
16	13156384	GTC	G	PASS	intron_variant	MODIFIER	CALD1	608135	transcript	XM_005629603.3	protein_coding	3	c.72-27557_72-27556delGA
16	19656851	G	T	PASS	intron_variant	MODIFIER	UBE3C	482822	transcript	XM_539937.6	protein_coding	13	c.1825-658G>T
16	19656851	G	T	PASS	intron_variant	MODIFIER	UBE3C	482822	transcript	XM_014119888.2	protein_coding	14	c.1762-658G>T
16	19656851	G	T	PASS	intron_variant	MODIFIER	UBE3C	482822	transcript	XM_022403920.1	protein_coding	13	c.1825-658G>T
16	19656851	G	T	PASS	intron_variant	MODIFIER	UBE3C	482822	transcript	XM_022403919.1	protein_coding	13	c.1825-658G>T
16	19656851	G	T	PASS	intron_variant	MODIFIER	UBE3C	482822	transcript	XM_014119887.2	protein_coding	13	c.1777-658G>T
16	19656855	G	GCACTGATGCTCATTGTCAAA	PASS	intron_variant	MODIFIER	UBE3C	482822	transcript	XM_539937.6	protein_coding	13	c.1825-654_1825-653insCACTGATGCTCATTGTCAAA
16	19656855	G	GCACTGATGCTCATTGTCAAA	PASS	intron_variant	MODIFIER	UBE3C	482822	transcript	XM_014119888.2	protein_coding	14	c.1762-654_1762-653insCACTGATGCTCATTGTCAAA
16	19656855	G	GCACTGATGCTCATTGTCAAA	PASS	intron_variant	MODIFIER	UBE3C	482822	transcript	XM_022403920.1	protein_coding	13	c.1825-654_1825-653insCACTGATGCTCATTGTCAAA
16	19656855	G	GCACTGATGCTCATTGTCAAA	PASS	intron_variant	MODIFIER	UBE3C	482822	transcript	XM_022403919.1	protein_coding	13	c.1825-654_1825-653insCACTGATGCTCATTGTCAAA
16	19656855	G	GCACTGATGCTCATTGTCAAA	PASS	intron_variant	MODIFIER	UBE3C	482822	transcript	XM_014119887.2	protein_coding	13	c.1777-654_1777-653insCACTGATGCTCATTGTCAAA
16	20899398	C	T	PASS	intergenic_region	MODIFIER	WDR60-VIPR2	482827-611663	intergenic_region	482827-611663		-1	n.20899398C>T
16	20899400	T	C	PASS	intergenic_region	MODIFIER	WDR60-VIPR2	482827-611663	intergenic_region	482827-611663		-1	n.20899400T>C
16	24237301	C	T	PASS	intergenic_region	MODIFIER	GOLGA7-LOC111090277	607476-111090277	intergenic_region	607476-111090277		-1	n.24237301C>T
16	24345860	G	C	PASS	intergenic_region	MODIFIER	SFRP1-LOC111090278	482844-111090278	intergenic_region	482844-111090278		-1	n.24345860G>C
16	24354857	C	T	PASS	intergenic_region	MODIFIER	SFRP1-LOC111090278	482844-111090278	intergenic_region	482844-111090278		-1	n.24354857C>T
16	24386603	C	T	PASS	intergenic_region	MODIFIER	SFRP1-LOC111090278	482844-111090278	intergenic_region	482844-111090278		-1	n.24386603C>T
16	24510855	C	T	PASS	intergenic_region	MODIFIER	LOC106559843-LOC111090162	106559843-111090162	intergenic_region	106559843-111090162		-1	n.24510855C>T
16	24547926	C	A	PASS	intergenic_region	MODIFIER	LOC111090162-ZMAT4	111090162-607579	intergenic_region	111090162-607579		-1	n.24547926C>A
16	25008240	T	A	PASS	intron_variant	MODIFIER	LOC111090282	111090282	transcript	XR_002614619.1	pseudogene	5	n.696+1182A>T
16	25008240	T	A	PASS	intron_variant	MODIFIER	LOC111090282	111090282	transcript	XR_002614620.1	pseudogene	3	n.374+1182A>T
16	32719978	CCTCT	C	PASS	intron_variant	MODIFIER	NRG1	482861	transcript	XM_014120023.2	protein_coding	1	c.121+51644_121+51647delAGAG
16	32719978	CCTCT	C	PASS	intron_variant	MODIFIER	NRG1	482861	transcript	XM_022404071.1	protein_coding	1	c.121+51644_121+51647delAGAG
16	32719978	CCTCT	C	PASS	intron_variant	MODIFIER	NRG1	482861	transcript	XM_022404072.1	protein_coding	1	c.121+51644_121+51647delAGAG
16	32719978	CCTCT	C	PASS	intron_variant	MODIFIER	NRG1	482861	transcript	XM_022404074.1	protein_coding	1	c.121+51644_121+51647delAGAG
16	32719978	CCTCT	C	PASS	intron_variant	MODIFIER	NRG1	482861	transcript	XM_022404075.1	protein_coding	1	c.121+51644_121+51647delAGAG
16	33353376	C	CT	PASS	intergenic_region	MODIFIER	PURG-LOC111090170	482870-111090170	intergenic_region	482870-111090170		-1	n.33353376_33353377insT
16	34808281	A	AGGGGGGGGGGG	PASS	intergenic_region	MODIFIER	LOC111090307-MIR8856	111090307-104794993	intergenic_region	111090307-104794993		-1	n.34808281_34808282insGGGGGGGGGGG
16	49262777	TTTTA	T	PASS	intergenic_region	MODIFIER	LOC111090184-LOC102156958	111090184-102156958	intergenic_region	111090184-102156958		-1	n.49262778_49262781delTTTA
16	50783877	C	T	PASS	intron_variant	MODIFIER	LOC111090354	111090354	transcript	XR_002614772.1	pseudogene	1	n.191+155G>A
16	52305376	TGGCCCTCGATTGGCAGCAGCATGTGGCCCACTATTA	T	PASS	downstream_gene_variant	MODIFIER	LOC102151763	102151763	transcript	XR_002614774.1	pseudogene	-1	n.*173_*208delTAATAGTGGGCCACATGCTGCTGCCAATCGAGGGCC
16	52305376	TGGCCCTCGATTGGCAGCAGCATGTGGCCCACTATTA	T	PASS	intron_variant	MODIFIER	LOC102151763	102151763	transcript	XR_294406.3	pseudogene	2	n.417-1047_417-1012delTAATAGTGGGCCACATGCTGCTGCCAATCGAGGGCC
16	52644745	C	T	PASS	intergenic_region	MODIFIER	NEIL3-LOC100685699	475639-100685699	intergenic_region	475639-100685699		-1	n.52644745C>T
16	52664431	TCC	T	PASS	intergenic_region	MODIFIER	NEIL3-LOC100685699	475639-100685699	intergenic_region	475639-100685699		-1	n.52664432_52664433delCC
16	52741962	G	A	PASS	intergenic_region	MODIFIER	NEIL3-LOC100685699	475639-100685699	intergenic_region	475639-100685699		-1	n.52741962G>A
16	56546645	T	C	PASS	intron_variant	MODIFIER	CSMD1	100683465	transcript	XM_014120099.1	protein_coding	2	c.225-93801A>G
16	59571818	G	A	PASS	intergenic_region	MODIFIER	LOC111090373-LOC111090372	111090373-111090372	intergenic_region	111090373-111090372		-1	n.59571818G>A
17	11087	G	T	PASS	intergenic_region	MODIFIER	CHR_START-LOC102151233	CHR_START-102151233	intergenic_region	CHR_START-102151233		-1	n.11087G>T
17	6583383	G	T	PASS	intron_variant	MODIFIER	IAH1	100856441	transcript	XM_003639605.4	protein_coding	2	c.135-1020G>T
17	6583383	G	T	PASS	intron_variant	MODIFIER	IAH1	100856441	transcript	XM_022404434.1	protein_coding	2	c.135-1020G>T
17	6583383	G	T	PASS	intron_variant	MODIFIER	IAH1	100856441	transcript	XM_022404433.1	protein_coding	2	c.135-1020G>T
17	6583383	G	T	PASS	intron_variant	MODIFIER	IAH1	100856441	transcript	XM_022404435.1	protein_coding	1	c.-173-1052G>T
17	6583383	G	T	PASS	intron_variant	MODIFIER	IAH1	100856441	transcript	XM_022404436.1	protein_coding	1	c.-205-1020G>T
17	6583383	G	T	PASS	intron_variant	MODIFIER	IAH1	100856441	transcript	XM_022404437.1	protein_coding	2	c.-173-1052G>T
17	6833296	A	AGGGAGGGGCAGGGCTTGCCCAGGGCTGGGG	PASS	intergenic_region	MODIFIER	YWHAQ-LOC111090413	607060-111090413	intergenic_region	607060-111090413		-1	n.6833296_6833297insGGGAGGGGCAGGGCTTGCCCAGGGCTGGGG
17	17789184	G	T	PASS	intergenic_region	MODIFIER	LOC111090526-LOC100685329	111090526-100685329	intergenic_region	111090526-100685329		-1	n.17789184G>T
17	27429460	A	AGGG	PASS	intron_variant	MODIFIER	LOC102152201	102152201	transcript	XR_002615179.1	pseudogene	7	n.983+6929_983+6930insGGG
17	27429460	A	AGGG	PASS	intron_variant	MODIFIER	LOC102152201	102152201	transcript	XR_002615180.1	pseudogene	7	n.977+6929_977+6930insGGG
17	27429460	A	AGGG	PASS	intron_variant	MODIFIER	LOC102152201	102152201	transcript	XR_002615181.1	pseudogene	6	n.806+6929_806+6930insGGG
17	27429460	A	AGGG	PASS	intron_variant	MODIFIER	LOC102152201	102152201	transcript	XR_294511.3	pseudogene	6	n.811+6929_811+6930insGGG
17	30704111	AAAT	A	PASS	intergenic_region	MODIFIER	HNRNPLL-GALM	100856681-483039	intergenic_region	100856681-483039		-1	n.30704112_30704114delAAT
17	31951903	T	TTTTCTTTTCTTTTCTTTTC	PASS	intergenic_region	MODIFIER	LOC111090432-LOC111090397	111090432-111090397	intergenic_region	111090432-111090397		-1	n.31951903_31951904insTTTCTTTTCTTTTCTTTTC
17	34387573	G	GT	PASS	intergenic_region	MODIFIER	LOC100687810-LOC111090596	100687810-111090596	intergenic_region	100687810-111090596		-1	n.34387573_34387574insT
17	34590873	C	T	PASS	upstream_gene_variant	MODIFIER	ASTL	100856523	transcript	XM_022404688.1	protein_coding	-1	c.-3836C>T
17	34590873	C	T	PASS	downstream_gene_variant	MODIFIER	DUSP2	611653	transcript	XM_005630391.2	protein_coding	-1	c.*2420C>T
17	34590873	C	T	PASS	intergenic_region	MODIFIER	DUSP2-ASTL	611653-100856523	intergenic_region	611653-100856523		-1	n.34590873C>T
17	34717516	T	A	PASS	intergenic_region	MODIFIER	LOC100856034-KCNIP3	100856034-100856050	intergenic_region	100856034-100856050		-1	n.34717516T>A
17	34751815	C	T	PASS	upstream_gene_variant	MODIFIER	KCNIP3	100856050	transcript	XM_003639597.4	protein_coding	-1	c.-751G>A
17	34751815	C	T	PASS	intron_variant	MODIFIER	KCNIP3	100856050	transcript	XM_003639596.4	protein_coding	2	c.266-15867G>A
17	34752542	G	A	PASS	upstream_gene_variant	MODIFIER	KCNIP3	100856050	transcript	XM_003639597.4	protein_coding	-1	c.-1478C>T
17	34752542	G	A	PASS	intron_variant	MODIFIER	KCNIP3	100856050	transcript	XM_003639596.4	protein_coding	2	c.266-16594C>T
17	34753476	C	T	PASS	upstream_gene_variant	MODIFIER	KCNIP3	100856050	transcript	XM_003639597.4	protein_coding	-1	c.-2412G>A
17	34753476	C	T	PASS	intron_variant	MODIFIER	KCNIP3	100856050	transcript	XM_003639596.4	protein_coding	2	c.266-17528G>A
17	34753487	G	A	PASS	upstream_gene_variant	MODIFIER	KCNIP3	100856050	transcript	XM_003639597.4	protein_coding	-1	c.-2423C>T
17	34753487	G	A	PASS	intron_variant	MODIFIER	KCNIP3	100856050	transcript	XM_003639596.4	protein_coding	2	c.266-17539C>T
17	34753860	C	T	PASS	upstream_gene_variant	MODIFIER	KCNIP3	100856050	transcript	XM_003639597.4	protein_coding	-1	c.-2796G>A
17	34753860	C	T	PASS	intron_variant	MODIFIER	KCNIP3	100856050	transcript	XM_003639596.4	protein_coding	2	c.266-17912G>A
17	34754072	T	TC	PASS	upstream_gene_variant	MODIFIER	KCNIP3	100856050	transcript	XM_003639597.4	protein_coding	-1	c.-3009_-3008insG
17	34754072	T	TC	PASS	intron_variant	MODIFIER	KCNIP3	100856050	transcript	XM_003639596.4	protein_coding	2	c.266-18125_266-18124insG
17	34808316	C	T	PASS	missense_variant	MODERATE	KCNIP3	100856050	transcript	XM_003639596.4	protein_coding	1	c.59G>A	p.Arg20Gln
17	34809954	C	T	PASS	upstream_gene_variant	MODIFIER	KCNIP3	100856050	transcript	XM_003639596.4	protein_coding	-1	c.-1580G>A
17	34809954	C	T	PASS	downstream_gene_variant	MODIFIER	PROM2	100856542	transcript	XM_005630403.3	protein_coding	-1	c.*6168G>A
17	34809954	C	T	PASS	intergenic_region	MODIFIER	KCNIP3-PROM2	100856050-100856542	intergenic_region	100856050-100856542		-1	n.34809954C>T
17	34813066	G	A	PASS	upstream_gene_variant	MODIFIER	KCNIP3	100856050	transcript	XM_003639596.4	protein_coding	-1	c.-4692C>T
17	34813066	G	A	PASS	downstream_gene_variant	MODIFIER	PROM2	100856542	transcript	XM_005630403.3	protein_coding	-1	c.*3056C>T
17	34813066	G	A	PASS	intergenic_region	MODIFIER	KCNIP3-PROM2	100856050-100856542	intergenic_region	100856050-100856542		-1	n.34813066G>A
17	34817133	G	A	PASS	intron_variant	MODIFIER	PROM2	100856542	transcript	XM_005630403.3	protein_coding	20	c.2254-170C>T
17	34818516	G	A	PASS	intron_variant	MODIFIER	PROM2	100856542	transcript	XM_005630403.3	protein_coding	17	c.2050-39C>T
17	34818894	G	A	PASS	intron_variant	MODIFIER	PROM2	100856542	transcript	XM_005630403.3	protein_coding	16	c.1957-189C>T
17	34819797	G	A	PASS	intron_variant	MODIFIER	PROM2	100856542	transcript	XM_005630403.3	protein_coding	15	c.1885-206C>T
17	34822048	C	T	PASS	intron_variant	MODIFIER	PROM2	100856542	transcript	XM_005630403.3	protein_coding	11	c.1437-354G>A
17	34842400	A	T	PASS	intergenic_region	MODIFIER	PROM2-LOC100856603	100856542-100856603	intergenic_region	100856542-100856603		-1	n.34842400A>T
17	34847391	C	T	PASS	downstream_gene_variant	MODIFIER	LOC100856603	100856603	transcript	XM_022404359.1	protein_coding	-1	c.*6111G>A
17	34847391	C	T	PASS	intergenic_region	MODIFIER	PROM2-LOC100856603	100856542-100856603	intergenic_region	100856542-100856603		-1	n.34847391C>T
17	34853332	A	C	PASS	3_prime_UTR_variant	MODIFIER	LOC100856603	100856603	transcript	XM_022404359.1	protein_coding	16	c.*170T>G
17	34868155	C	T	PASS	intron_variant	MODIFIER	LOC100856603	100856603	transcript	XM_022404359.1	protein_coding	10	c.2750+1351G>A
17	34879218	GGA	G	PASS	intron_variant	MODIFIER	LOC100856603	100856603	transcript	XM_022404359.1	protein_coding	6	c.1371-3929_1371-3928delTC
17	34905715	G	A	PASS	5_prime_UTR_variant	MODIFIER	LOC611670	611670	transcript	XM_005630413.3	protein_coding	1	c.-535G>A
17	34905715	G	A	PASS	5_prime_UTR_variant	MODIFIER	LOC611670	611670	transcript	XM_022404701.1	protein_coding	1	c.-535G>A
17	34905715	G	A	PASS	5_prime_UTR_variant	MODIFIER	LOC611670	611670	transcript	XM_014120536.2	protein_coding	1	c.-535G>A
17	34905715	G	A	PASS	5_prime_UTR_variant	MODIFIER	LOC611670	611670	transcript	XM_014120535.2	protein_coding	1	c.-535G>A
17	34905715	G	A	PASS	5_prime_UTR_variant	MODIFIER	LOC611670	611670	transcript	XM_014120537.2	protein_coding	1	c.-1569G>A
17	34905715	G	A	PASS	5_prime_UTR_variant	MODIFIER	LOC611670	611670	transcript	XM_014120538.2	protein_coding	1	c.-665G>A
17	34905715	G	A	PASS	5_prime_UTR_variant	MODIFIER	LOC611670	611670	transcript	XM_014120539.2	protein_coding	1	c.-590G>A
17	34905715	G	A	PASS	upstream_gene_variant	MODIFIER	LOC100856603	100856603	transcript	XM_022404359.1	protein_coding	-1	c.-15331C>T
17	34905715	G	A	PASS	upstream_gene_variant	MODIFIER	LOC111090603	111090603	transcript	XR_002615275.1	pseudogene	-1	n.-105C>T
17	34905715	G	A	PASS	intron_variant	MODIFIER	LOC611670	611670	transcript	XM_022404700.1	protein_coding	1	c.-7+4459G>A
17	34987413	G	A	PASS	intron_variant	MODIFIER	MAL	403933	transcript	NM_001003253.1	protein_coding	1	c.94-3766C>T
17	34987413	G	A	PASS	intron_variant	MODIFIER	MAL	403933	transcript	XM_022404321.1	protein_coding	1	c.9+1519C>T
17	34987413	G	A	PASS	intron_variant	MODIFIER	MAL	403933	transcript	XM_022404320.1	protein_coding	1	c.37-3766C>T
17	35136323	G	GC	PASS	intron_variant	MODIFIER	NPHP1	403780	transcript	NM_001195841.1	protein_coding	1	c.69+26_69+27insG
17	35136323	G	GC	PASS	intron_variant	MODIFIER	NPHP1	403780	transcript	XM_005630063.3	protein_coding	1	c.69+26_69+27insG
17	35136323	G	GC	PASS	intron_variant	MODIFIER	NPHP1	403780	transcript	XM_022404318.1	protein_coding	1	c.69+26_69+27insG
17	36506417	A	ATTTT	PASS	intron_variant	MODIFIER	TMEM87B	611784	transcript	XM_005630438.3	protein_coding	16	c.1527+765_1527+766insTTTT
17	36506417	A	ATTTT	PASS	intron_variant	MODIFIER	TMEM87B	611784	transcript	XM_005630440.2	protein_coding	16	c.1338+765_1338+766insTTTT
17	36506417	A	ATTTT	PASS	intron_variant	MODIFIER	TMEM87B	611784	transcript	XM_022404716.1	protein_coding	15	c.1454-1963_1454-1962insTTTT
17	36506417	A	ATTTT	PASS	intron_variant	MODIFIER	TMEM87B	611784	transcript	XM_022404712.1	protein_coding	16	c.1527+765_1527+766insTTTT
17	36506417	A	ATTTT	PASS	intron_variant	MODIFIER	TMEM87B	611784	transcript	XM_005630439.3	protein_coding	16	c.1527+765_1527+766insTTTT
17	36506417	A	ATTTT	PASS	intron_variant	MODIFIER	TMEM87B	611784	transcript	XM_022404713.1	protein_coding	16	c.1452+765_1452+766insTTTT
17	36506417	A	ATTTT	PASS	intron_variant	MODIFIER	TMEM87B	611784	transcript	XM_022404715.1	protein_coding	16	c.1338+765_1338+766insTTTT
17	36506417	A	ATTTT	PASS	intron_variant	MODIFIER	TMEM87B	611784	transcript	XM_022404714.1	protein_coding	16	c.1338+765_1338+766insTTTT
17	36506418	A	AT	PASS	intron_variant	MODIFIER	TMEM87B	611784	transcript	XM_005630438.3	protein_coding	16	c.1527+766_1527+767insT
17	36506418	A	AT	PASS	intron_variant	MODIFIER	TMEM87B	611784	transcript	XM_005630440.2	protein_coding	16	c.1338+766_1338+767insT
17	36506418	A	AT	PASS	intron_variant	MODIFIER	TMEM87B	611784	transcript	XM_022404716.1	protein_coding	15	c.1454-1962_1454-1961insT
17	36506418	A	AT	PASS	intron_variant	MODIFIER	TMEM87B	611784	transcript	XM_022404712.1	protein_coding	16	c.1527+766_1527+767insT
17	36506418	A	AT	PASS	intron_variant	MODIFIER	TMEM87B	611784	transcript	XM_005630439.3	protein_coding	16	c.1527+766_1527+767insT
17	36506418	A	AT	PASS	intron_variant	MODIFIER	TMEM87B	611784	transcript	XM_022404713.1	protein_coding	16	c.1452+766_1452+767insT
17	36506418	A	AT	PASS	intron_variant	MODIFIER	TMEM87B	611784	transcript	XM_022404715.1	protein_coding	16	c.1338+766_1338+767insT
17	36506418	A	AT	PASS	intron_variant	MODIFIER	TMEM87B	611784	transcript	XM_022404714.1	protein_coding	16	c.1338+766_1338+767insT
17	37131819	A	G	GATKstd	intron_variant	MODIFIER	IL36G	100686137	transcript	XM_022404734.1	protein_coding	1	c.-19-12490A>G
17	37791188	A	T	PASS	intergenic_region	MODIFIER	LOC111090620-LOC111090619	111090620-111090619	intergenic_region	111090620-111090619		-1	n.37791188A>T
17	41064581	A	G	PASS	intergenic_region	MODIFIER	LOC111090438-LOC100682653	111090438-100682653	intergenic_region	111090438-100682653		-1	n.41064581A>G
17	41064744	A	T	PASS	intergenic_region	MODIFIER	LOC111090438-LOC100682653	111090438-100682653	intergenic_region	111090438-100682653		-1	n.41064744A>T
17	48725111	C	T	PASS	upstream_gene_variant	MODIFIER	DCTN1	483106	transcript	XM_022404801.1	protein_coding	-1	c.-17128C>T
17	48725111	C	T	PASS	upstream_gene_variant	MODIFIER	DCTN1	483106	transcript	XM_005630539.3	protein_coding	-1	c.-17128C>T
17	48725111	C	T	PASS	upstream_gene_variant	MODIFIER	DCTN1	483106	transcript	XM_005630543.3	protein_coding	-1	c.-17128C>T
17	48725111	C	T	PASS	upstream_gene_variant	MODIFIER	DCTN1	483106	transcript	XM_005630540.3	protein_coding	-1	c.-17128C>T
17	48725111	C	T	PASS	intron_variant	MODIFIER	WDR54	475789	transcript	XM_005630547.3	protein_coding	1	c.-59+8887G>A
17	48725120	C	T	PASS	upstream_gene_variant	MODIFIER	DCTN1	483106	transcript	XM_022404801.1	protein_coding	-1	c.-17119C>T
17	48725120	C	T	PASS	upstream_gene_variant	MODIFIER	DCTN1	483106	transcript	XM_005630539.3	protein_coding	-1	c.-17119C>T
17	48725120	C	T	PASS	upstream_gene_variant	MODIFIER	DCTN1	483106	transcript	XM_005630543.3	protein_coding	-1	c.-17119C>T
17	48725120	C	T	PASS	upstream_gene_variant	MODIFIER	DCTN1	483106	transcript	XM_005630540.3	protein_coding	-1	c.-17119C>T
17	48725120	C	T	PASS	intron_variant	MODIFIER	WDR54	475789	transcript	XM_005630547.3	protein_coding	1	c.-59+8878G>A
17	57204735	CG	C	PASS	intron_variant	MODIFIER	LOC100683419	100683419	transcript	XM_014120591.2	protein_coding	3	c.615+6731delG
17	57204735	CG	C	PASS	intron_variant	MODIFIER	LOC100683419	100683419	transcript	XM_022404897.1	protein_coding	3	c.615+6731delG
17	57204735	CG	C	PASS	intron_variant	MODIFIER	LOC100683419	100683419	transcript	XM_014120596.2	protein_coding	3	c.615+6731delG
17	57204735	CG	C	PASS	intron_variant	MODIFIER	LOC100683419	100683419	transcript	XM_014120595.2	protein_coding	3	c.615+6731delG
17	57204735	CG	C	PASS	intron_variant	MODIFIER	LOC100683419	100683419	transcript	XM_014120597.2	protein_coding	3	c.615+6731delG
17	57204735	CG	C	PASS	intron_variant	MODIFIER	LOC100683419	100683419	transcript	XM_014120602.2	protein_coding	3	c.615+6731delG
17	57204735	CG	C	PASS	intron_variant	MODIFIER	LOC100683419	100683419	transcript	XM_005630689.3	protein_coding	3	c.615+6731delG
17	57204735	CG	C	PASS	intron_variant	MODIFIER	LOC100683419	100683419	transcript	XM_005630691.3	protein_coding	3	c.615+6731delG
17	57204735	CG	C	PASS	intron_variant	MODIFIER	LOC100683419	100683419	transcript	XM_014120592.2	protein_coding	3	c.615+6731delG
17	57204735	CG	C	PASS	intron_variant	MODIFIER	LOC100683419	100683419	transcript	XM_014120593.2	protein_coding	3	c.615+6731delG
17	57204735	CG	C	PASS	intron_variant	MODIFIER	LOC100683419	100683419	transcript	XM_014120594.2	protein_coding	3	c.615+6731delG
17	57204735	CG	C	PASS	intron_variant	MODIFIER	LOC100683419	100683419	transcript	XM_014120598.2	protein_coding	3	c.615+6731delG
17	57204735	CG	C	PASS	intron_variant	MODIFIER	LOC100683419	100683419	transcript	XM_022404899.1	protein_coding	3	c.615+6731delG
17	57204735	CG	C	PASS	intron_variant	MODIFIER	LOC100683419	100683419	transcript	XM_014120599.2	protein_coding	3	c.228+6731delG
17	64140280	A	G	PASS	intergenic_region	MODIFIER	LOC102156319-LOC111090745	102156319-111090745	intergenic_region	102156319-111090745		-1	n.64140280A>G
17	64140282	C	CCCTGGGGT	PASS	intergenic_region	MODIFIER	LOC102156319-LOC111090745	102156319-111090745	intergenic_region	102156319-111090745		-1	n.64140282_64140283insCCTGGGGT
17	64140283	A	AAGGTG	PASS	intergenic_region	MODIFIER	LOC102156319-LOC111090745	102156319-111090745	intergenic_region	102156319-111090745		-1	n.64140283_64140284insAGGTG
17	64140290	C	G	PASS	intergenic_region	MODIFIER	LOC102156319-LOC111090745	102156319-111090745	intergenic_region	102156319-111090745		-1	n.64140290C>G
18	26747	C	G	PASS	upstream_gene_variant	MODIFIER	LOC111091022	111091022	transcript	XM_022405853.1	protein_coding	-1	c.-117C>G
18	26747	C	G	PASS	intron_variant	MODIFIER	LOC102157288	102157288	transcript	XM_022405141.1	protein_coding	3	c.95+24G>C
18	5420770	C	G	PASS	intergenic_region	MODIFIER	VSTM2A-LOC106559941	608324-106559941	intergenic_region	608324-106559941		-1	n.5420770C>G
18	5420799	T	C	PASS	intergenic_region	MODIFIER	VSTM2A-LOC106559941	608324-106559941	intergenic_region	608324-106559941		-1	n.5420799T>C
18	5420800	G	A	PASS	intergenic_region	MODIFIER	VSTM2A-LOC106559941	608324-106559941	intergenic_region	608324-106559941		-1	n.5420800G>A
18	5420811	C	A	PASS	intergenic_region	MODIFIER	VSTM2A-LOC106559941	608324-106559941	intergenic_region	608324-106559941		-1	n.5420811C>A
18	12209174	C	CCCCCCGCGCT	PASS	intergenic_region	MODIFIER	LOC106559948-NRCAM	106559948-475881	intergenic_region	106559948-475881		-1	n.12209174_12209175insCCCCCGCGCT
18	12277498	C	A	PASS	intron_variant	MODIFIER	NRCAM	475881	transcript	XM_014120801.2	protein_coding	1	c.-249+13277C>A
18	12277498	C	A	PASS	intron_variant	MODIFIER	NRCAM	475881	transcript	XM_005630937.3	protein_coding	1	c.-249+13277C>A
18	12277498	C	A	PASS	intron_variant	MODIFIER	NRCAM	475881	transcript	XM_005630939.3	protein_coding	1	c.-249+13277C>A
18	12277498	C	A	PASS	intron_variant	MODIFIER	NRCAM	475881	transcript	XM_005630942.3	protein_coding	1	c.-249+13277C>A
18	12277498	C	A	PASS	intron_variant	MODIFIER	NRCAM	475881	transcript	XM_005630943.3	protein_coding	1	c.-249+13277C>A
18	12277498	C	A	PASS	intron_variant	MODIFIER	NRCAM	475881	transcript	XM_005630944.3	protein_coding	1	c.-249+13277C>A
18	12277498	C	A	PASS	intron_variant	MODIFIER	NRCAM	475881	transcript	XM_005630945.3	protein_coding	1	c.-249+13277C>A
18	12277498	C	A	PASS	intron_variant	MODIFIER	NRCAM	475881	transcript	XM_014120802.2	protein_coding	1	c.-170+13277C>A
18	12277498	C	A	PASS	intron_variant	MODIFIER	NRCAM	475881	transcript	XM_014120805.2	protein_coding	1	c.-249+13277C>A
18	12277498	C	A	PASS	intron_variant	MODIFIER	NRCAM	475881	transcript	XM_014120806.2	protein_coding	1	c.-249+13277C>A
18	12277498	C	A	PASS	intron_variant	MODIFIER	NRCAM	475881	transcript	XM_014120807.2	protein_coding	1	c.-249+13277C>A
18	12277498	C	A	PASS	intron_variant	MODIFIER	NRCAM	475881	transcript	XM_014120808.2	protein_coding	1	c.-249+13277C>A
18	12277498	C	A	PASS	intron_variant	MODIFIER	NRCAM	475881	transcript	XM_014120809.2	protein_coding	1	c.-249+13277C>A
18	12277498	C	A	PASS	intron_variant	MODIFIER	NRCAM	475881	transcript	XM_014120810.2	protein_coding	1	c.-249+13277C>A
18	12277498	C	A	PASS	intron_variant	MODIFIER	NRCAM	475881	transcript	XM_014120811.2	protein_coding	1	c.-249+13277C>A
18	12277498	C	A	PASS	intron_variant	MODIFIER	NRCAM	475881	transcript	XM_014120812.2	protein_coding	1	c.-249+13277C>A
18	12277498	C	A	PASS	intron_variant	MODIFIER	NRCAM	475881	transcript	XM_022405195.1	protein_coding	1	c.-249+13277C>A
18	15090741	T	C	PASS	intron_variant	MODIFIER	SRPK2	475894	transcript	XM_005630967.3	protein_coding	1	c.72-71478T>C
18	15090741	T	C	PASS	intron_variant	MODIFIER	SRPK2	475894	transcript	XM_005630974.3	protein_coding	1	c.72-71478T>C
18	15090741	T	C	PASS	intron_variant	MODIFIER	SRPK2	475894	transcript	XM_022405217.1	protein_coding	1	c.72-71478T>C
18	15090741	T	C	PASS	intron_variant	MODIFIER	SRPK2	475894	transcript	XR_002615760.1	pseudogene	1	n.243-71478T>C
18	15090741	T	C	PASS	intron_variant	MODIFIER	SRPK2	475894	transcript	XM_022405218.1	protein_coding	1	c.72-71478T>C
18	15090741	T	C	PASS	intron_variant	MODIFIER	SRPK2	475894	transcript	XM_022405219.1	protein_coding	1	c.-105+99312T>C
18	15090741	T	C	PASS	intron_variant	MODIFIER	SRPK2	475894	transcript	XR_002615759.1	pseudogene	1	n.243-71478T>C
18	15090741	T	C	PASS	intron_variant	MODIFIER	SRPK2	475894	transcript	XM_005630973.3	protein_coding	1	c.72-71478T>C
18	15090741	T	C	PASS	intron_variant	MODIFIER	SRPK2	475894	transcript	XM_022405216.1	protein_coding	1	c.3-71478T>C
18	15090741	T	C	PASS	intron_variant	MODIFIER	SRPK2	475894	transcript	XM_022405215.1	protein_coding	1	c.6-71478T>C
18	15090741	T	C	PASS	intron_variant	MODIFIER	SRPK2	475894	transcript	XM_005630972.2	protein_coding	1	c.2+21197T>C
18	16991679	A	C	PASS	downstream_gene_variant	MODIFIER	NAPEPLD	100685330	transcript	XM_005630978.3	protein_coding	-1	c.*1128A>C
18	16991679	A	C	PASS	downstream_gene_variant	MODIFIER	ARMC10	475899	transcript	XM_844471.5	protein_coding	-1	c.*3659T>G
18	16991679	A	C	PASS	downstream_gene_variant	MODIFIER	NAPEPLD	100685330	transcript	XM_022405227.1	protein_coding	-1	c.*1128A>C
18	16991679	A	C	PASS	downstream_gene_variant	MODIFIER	NAPEPLD	100685330	transcript	XM_005630979.3	protein_coding	-1	c.*1128A>C
18	16991679	A	C	PASS	downstream_gene_variant	MODIFIER	NAPEPLD	100685330	transcript	XM_022405228.1	protein_coding	-1	c.*1128A>C
18	16991679	A	C	PASS	intergenic_region	MODIFIER	NAPEPLD-ARMC10	100685330-475899	intergenic_region	100685330-475899		-1	n.16991679A>C
18	17762996	T	C	PASS	intron_variant	MODIFIER	RSBN1L	483278	transcript	XM_540397.6	protein_coding	1	c.15-5280T>C
18	17763006	T	C	PASS	intron_variant	MODIFIER	RSBN1L	483278	transcript	XM_540397.6	protein_coding	1	c.15-5270T>C
18	17763007	T	C	PASS	intron_variant	MODIFIER	RSBN1L	483278	transcript	XM_540397.6	protein_coding	1	c.15-5269T>C
18	18710693	AC	A	PASS	intron_variant	MODIFIER	MAGI2	475904	transcript	XM_022405247.1	protein_coding	2	c.164-155962delG
18	18710693	AC	A	PASS	intron_variant	MODIFIER	MAGI2	475904	transcript	XM_022405251.1	protein_coding	2	c.164-155962delG
18	18710693	AC	A	PASS	intron_variant	MODIFIER	MAGI2	475904	transcript	XM_022405248.1	protein_coding	2	c.164-155962delG
18	18710693	AC	A	PASS	intron_variant	MODIFIER	MAGI2	475904	transcript	XM_022405255.1	protein_coding	2	c.164-155962delG
18	18710693	AC	A	PASS	intron_variant	MODIFIER	MAGI2	475904	transcript	XM_022405257.1	protein_coding	2	c.164-155962delG
18	18710693	AC	A	PASS	intron_variant	MODIFIER	MAGI2	475904	transcript	XM_022405256.1	protein_coding	2	c.164-155962delG
18	18710693	AC	A	PASS	intron_variant	MODIFIER	MAGI2	475904	transcript	XM_022405249.1	protein_coding	2	c.164-155962delG
18	18710693	AC	A	PASS	intron_variant	MODIFIER	MAGI2	475904	transcript	XM_022405250.1	protein_coding	2	c.164-155962delG
18	18710693	AC	A	PASS	intron_variant	MODIFIER	MAGI2	475904	transcript	XM_022405252.1	protein_coding	2	c.164-155962delG
18	18710693	AC	A	PASS	intron_variant	MODIFIER	MAGI2	475904	transcript	XM_022405254.1	protein_coding	2	c.164-155962delG
18	18710693	AC	A	PASS	intron_variant	MODIFIER	MAGI2	475904	transcript	XM_022405253.1	protein_coding	2	c.164-155962delG
18	33872749	C	T	PASS	intergenic_region	MODIFIER	LOC111090948-LOC111090949	111090948-111090949	intergenic_region	111090948-111090949		-1	n.33872749C>T
18	33998087	A	T	PASS	3_prime_UTR_variant	MODIFIER	CD59	475945	transcript	XM_022405336.1	protein_coding	4	c.*199A>T
18	33998087	A	T	PASS	3_prime_UTR_variant	MODIFIER	CD59	475945	transcript	XM_533156.5	protein_coding	4	c.*199A>T
18	39286495	T	C	PASS	upstream_gene_variant	MODIFIER	LOC111090819	111090819	transcript	XR_002615624.1	pseudogene	-1	n.-4734A>G
18	39286495	T	C	PASS	intergenic_region	MODIFIER	LOC111090819-LOC483510	111090819-483510	intergenic_region	111090819-483510		-1	n.39286495T>C
18	40612085	T	C	PASS	upstream_gene_variant	MODIFIER	LOC100686285	100686285	transcript	XM_003432440.2	protein_coding	-1	c.-4512A>G
18	40612085	T	C	PASS	intergenic_region	MODIFIER	LOC100686285-LOC100688536	100686285-100688536	intergenic_region	100686285-100688536		-1	n.40612085T>C
18	41868222	C	A	PASS	intron_variant	MODIFIER	NUP160	483618	transcript	XM_005631728.3	protein_coding	5	c.690+2933C>A
18	41868229	C	A	PASS	intron_variant	MODIFIER	NUP160	483618	transcript	XM_005631728.3	protein_coding	5	c.690+2940C>A
18	41868234	G	T	PASS	intron_variant	MODIFIER	NUP160	483618	transcript	XM_005631728.3	protein_coding	5	c.690+2945G>T
18	41868273	G	T	PASS	intron_variant	MODIFIER	NUP160	483618	transcript	XM_005631728.3	protein_coding	5	c.690+2984G>T
18	43742576	C	T	PASS	downstream_gene_variant	MODIFIER	CHST1	483642	transcript	XM_005631305.3	protein_coding	-1	c.*3812C>T
18	43742576	C	T	PASS	downstream_gene_variant	MODIFIER	CHST1	483642	transcript	XM_022405504.1	protein_coding	-1	c.*3812C>T
18	43742576	C	T	PASS	intergenic_region	MODIFIER	CHST1-LOC111090820	483642-111090820	intergenic_region	483642-111090820		-1	n.43742576C>T
18	47172840	T	G	PASS	upstream_gene_variant	MODIFIER	MIR8860	104794996	transcript	NR_128811.1	pseudogene	-1	n.-4388A>C
18	47172840	T	G	PASS	upstream_gene_variant	MODIFIER	LOC111090983	111090983	transcript	XR_002615995.1	pseudogene	-1	n.-16T>G
18	47172840	T	G	PASS	upstream_gene_variant	MODIFIER	MIR8860	104794996	transcript	TRANSCRIPT_104794996	pseudogene	-1	n.-4463A>C
18	47172840	T	G	PASS	upstream_gene_variant	MODIFIER	LOC111090983	111090983	transcript	XR_002615996.1	pseudogene	-1	n.-16T>G
18	47172840	T	G	PASS	intergenic_region	MODIFIER	MIR8860-LOC111090983	104794996-111090983	intergenic_region	104794996-111090983		-1	n.47172840T>G
18	47897384	T	TCGCCGTGATGACGCCCACTGTTCCCGGGAG	PASS	intron_variant	MODIFIER	SHANK2	483677	transcript	XM_022405123.1	protein_coding	21	c.2805+115_2805+116insCGCCGTGATGACGCCCACTGTTCCCGGGAG
18	54048355	AAAAAG	A	PASS	upstream_gene_variant	MODIFIER	TUT1	476058	transcript	XM_005631624.3	protein_coding	-1	c.-238_-234delAAAAG
18	54048355	AAAAAG	A	PASS	upstream_gene_variant	MODIFIER	TUT1	476058	transcript	XM_022405791.1	protein_coding	-1	c.-2332_-2328delAAAAG
18	54048355	AAAAAG	A	PASS	downstream_gene_variant	MODIFIER	MTA2	476057	transcript	XM_533265.6	protein_coding	-1	c.*2637_*2641delAAAAG
18	54048355	AAAAAG	A	PASS	downstream_gene_variant	MODIFIER	MTA2	476057	transcript	XM_005631620.3	protein_coding	-1	c.*2637_*2641delAAAAG
18	54048355	AAAAAG	A	PASS	intergenic_region	MODIFIER	MTA2-TUT1	476057-476058	intergenic_region	476057-476058		-1	n.54048356_54048360delAAAAG
18	54351360	TA	T	PASS	intergenic_region	MODIFIER	LOC100687441-INCENP	100687441-483790	intergenic_region	100687441-483790		-1	n.54351361delA
18	54489864	T	G	PASS	intron_variant	MODIFIER	RAB3IL1	612267	transcript	XM_014121276.2	protein_coding	1	c.29+5659T>G
18	54489864	T	G	PASS	intron_variant	MODIFIER	RAB3IL1	612267	transcript	XM_022405801.1	protein_coding	1	c.-20+5659T>G
19	1901214	G	A	PASS	intergenic_region	MODIFIER	ZNF330-LOC111091086	476073-111091086	intergenic_region	476073-111091086		-1	n.1901214G>A
19	12270157	C	T	PASS	intergenic_region	MODIFIER	JADE1-LOC102151797	483830-102151797	intergenic_region	483830-102151797		-1	n.12270157C>T
19	34869105	G	GA	PASS	intergenic_region	MODIFIER	LOC111091162-LOC106560032	111091162-106560032	intergenic_region	111091162-106560032		-1	n.34869105_34869106insA
19	34869108	C	T	PASS	intergenic_region	MODIFIER	LOC111091162-LOC106560032	111091162-106560032	intergenic_region	111091162-106560032		-1	n.34869108C>T
19	42566745	C	T	PASS	intergenic_region	MODIFIER	LOC100685144-LRP1B	100685144-476136	intergenic_region	100685144-476136		-1	n.42566745C>T
19	53205685	T	A	PASS	intergenic_region	MODIFIER	CACNB4-STAM2	609361-476150	intergenic_region	609361-476150		-1	n.53205685T>A
2	5173871	T	C	PASS	intergenic_region	MODIFIER	LOC102156317-LOC100686326	102156317-100686326	intergenic_region	102156317-100686326		-1	n.5173871T>C
2	14735084	T	A	PASS	intergenic_region	MODIFIER	EPC1-LOC100683935	477970-100683935	intergenic_region	477970-100683935		-1	n.14735084T>A
2	19574392	C	T	PASS	intron_variant	MODIFIER	ST8SIA6	487115	transcript	NM_001287030.1	protein_coding	3	c.291-3582C>T
2	19574392	C	T	PASS	intron_variant	MODIFIER	ST8SIA6	487115	transcript	XM_022405597.1	protein_coding	3	c.270-3582C>T
2	25519143	G	C	PASS	intron_variant	MODIFIER	CELF2	607310	transcript	XM_022407916.1	protein_coding	1	c.53+941C>G
2	25519143	G	C	PASS	intron_variant	MODIFIER	CELF2	607310	transcript	XM_022407922.1	protein_coding	2	c.-56+106099C>G
2	34651750	A	AAATAAAAAAATTT	PASS	intergenic_region	MODIFIER	ZMYND11-PAIP2	478023-478024	intergenic_region	478023-478024		-1	n.34651750_34651751insAATAAAAAAATTT
2	39169842	AAG	A	PASS	intron_variant	MODIFIER	KCTD16	487196	transcript	XM_005617336.3	protein_coding	2	c.833-17667_833-17666delAG
2	39169842	AAG	A	PASS	intron_variant	MODIFIER	KCTD16	487196	transcript	XM_005617337.3	protein_coding	2	c.833-17667_833-17666delAG
2	39169842	AAG	A	PASS	intron_variant	MODIFIER	KCTD16	487196	transcript	XM_014108141.2	protein_coding	3	c.833-17667_833-17666delAG
2	39169848	GAAAGAAAGAAAGAAAGAA	G	PASS	intron_variant	MODIFIER	KCTD16	487196	transcript	XM_005617336.3	protein_coding	2	c.833-17661_833-17644delAAAGAAAGAAAGAAAGAA
2	39169848	GAAAGAAAGAAAGAAAGAA	G	PASS	intron_variant	MODIFIER	KCTD16	487196	transcript	XM_005617337.3	protein_coding	2	c.833-17661_833-17644delAAAGAAAGAAAGAAAGAA
2	39169848	GAAAGAAAGAAAGAAAGAA	G	PASS	intron_variant	MODIFIER	KCTD16	487196	transcript	XM_014108141.2	protein_coding	3	c.833-17661_833-17644delAAAGAAAGAAAGAAAGAA
2	45690006	C	A	PASS	intron_variant	MODIFIER	RAB3C	608817	transcript	XM_005617414.3	protein_coding	4	c.496+10681C>A
2	45690006	C	A	PASS	intron_variant	MODIFIER	RAB3C	608817	transcript	XM_845952.4	protein_coding	4	c.490+10681C>A
2	47870993	C	CATCGCGGCGCGCAAGGTGGCGGAGAAG	PASS	intergenic_region	MODIFIER	LOC111092308-LOC100856295	111092308-100856295	intergenic_region	111092308-100856295		-1	n.47870993_47870994insATCGCGGCGCGCAAGGTGGCGGAGAAG
2	50916941	T	A	PASS	intergenic_region	MODIFIER	LOC111092395-ADAMTS6	111092395-478077	intergenic_region	111092395-478077		-1	n.50916941T>A
2	50952724	A	ATACAGTAGTTTGCTACAATATTATCTTCAGAGTCTATACCAC	PASS	downstream_gene_variant	MODIFIER	ADAMTS6	478077	transcript	XM_005617441.3	protein_coding	-1	c.*3126_*3127insGTGGTATAGACTCTGAAGATAATATTGTAGCAAACTACTGTA
2	50952724	A	ATACAGTAGTTTGCTACAATATTATCTTCAGAGTCTATACCAC	PASS	downstream_gene_variant	MODIFIER	ADAMTS6	478077	transcript	XM_022409964.1	protein_coding	-1	c.*3126_*3127insGTGGTATAGACTCTGAAGATAATATTGTAGCAAACTACTGTA
2	50952724	A	ATACAGTAGTTTGCTACAATATTATCTTCAGAGTCTATACCAC	PASS	downstream_gene_variant	MODIFIER	ADAMTS6	478077	transcript	XM_022409967.1	protein_coding	-1	c.*3126_*3127insGTGGTATAGACTCTGAAGATAATATTGTAGCAAACTACTGTA
2	50952724	A	ATACAGTAGTTTGCTACAATATTATCTTCAGAGTCTATACCAC	PASS	downstream_gene_variant	MODIFIER	ADAMTS6	478077	transcript	XM_014108721.2	protein_coding	-1	c.*3126_*3127insGTGGTATAGACTCTGAAGATAATATTGTAGCAAACTACTGTA
2	50952724	A	ATACAGTAGTTTGCTACAATATTATCTTCAGAGTCTATACCAC	PASS	downstream_gene_variant	MODIFIER	ADAMTS6	478077	transcript	XM_014108720.2	protein_coding	-1	c.*3126_*3127insGTGGTATAGACTCTGAAGATAATATTGTAGCAAACTACTGTA
2	50952724	A	ATACAGTAGTTTGCTACAATATTATCTTCAGAGTCTATACCAC	PASS	intergenic_region	MODIFIER	LOC111092395-ADAMTS6	111092395-478077	intergenic_region	111092395-478077		-1	n.50952724_50952725insTACAGTAGTTTGCTACAATATTATCTTCAGAGTCTATACCAC
2	53833340	T	G	PASS	intergenic_region	MODIFIER	LOC111092499-LOC111092508	111092499-111092508	intergenic_region	111092499-111092508		-1	n.53833340T>G
2	54279173	AAAG	A	PASS	intron_variant	MODIFIER	CENPH	610124	transcript	XM_005617457.3	protein_coding	1	c.144-4633_144-4631delAAG
2	54679157	T	C	PASS	intron_variant	MODIFIER	BDP1	478090	transcript	XM_005617468.3	protein_coding	9	c.1217-407T>C
2	54679157	T	C	PASS	intron_variant	MODIFIER	BDP1	478090	transcript	XM_022410321.1	protein_coding	9	c.1217-407T>C
2	54679157	T	C	PASS	intron_variant	MODIFIER	BDP1	478090	transcript	XM_022410316.1	protein_coding	9	c.1217-407T>C
2	54724280	AT	A	PASS	intron_variant	MODIFIER	BDP1	478090	transcript	XM_005617468.3	protein_coding	30	c.6305-1499delT
2	54724280	AT	A	PASS	intron_variant	MODIFIER	BDP1	478090	transcript	XM_022410321.1	protein_coding	30	c.6305-1499delT
2	54724280	AT	A	PASS	intron_variant	MODIFIER	BDP1	478090	transcript	XM_022410316.1	protein_coding	30	c.6305-1499delT
2	54961347	T	C	PASS	intergenic_region	MODIFIER	CARTPT-LOC106557966	610236-106557966	intergenic_region	610236-106557966		-1	n.54961347T>C
2	57595743	A	C	PASS	intergenic_region	MODIFIER	LOC106557681-LOC102154190	106557681-102154190	intergenic_region	106557681-102154190		-1	n.57595743A>C
2	59758270	G	A	PASS	intergenic_region	MODIFIER	NUDT21-AMFR	478123-487269	intergenic_region	478123-487269		-1	n.59758270G>A
2	67225218	CCA	C	PASS	intergenic_region	MODIFIER	ABCC12-PHKB	487294-478139	intergenic_region	487294-478139		-1	n.67225219_67225220delCA
2	74149868	A	C	PASS	upstream_gene_variant	MODIFIER	SELENON	612211	transcript	XM_014110478.1	protein_coding	-1	c.-298T>G
2	74149868	A	C	PASS	upstream_gene_variant	MODIFIER	LOC102154523	102154523	transcript	XR_001315224.2	pseudogene	-1	n.-2061A>C
2	74149868	A	C	PASS	upstream_gene_variant	MODIFIER	LOC102154523	102154523	transcript	XR_002621586.1	pseudogene	-1	n.-2061A>C
2	74149868	A	C	PASS	intergenic_region	MODIFIER	SELENON-LOC102154523	612211-102154523	intergenic_region	612211-102154523		-1	n.74149868A>C
2	80480835	G	GATGTCATC	PASS	downstream_gene_variant	MODIFIER	LOC111093835	111093835	transcript	XR_002622499.1	pseudogene	-1	n.*1385_*1386insATGTCATC
2	80480835	G	GATGTCATC	PASS	intergenic_region	MODIFIER	LOC111093835-LOC111094715	111093835-111094715	intergenic_region	111093835-111094715		-1	n.80480835_80480836insATGTCATC
2	83358673	T	TAAAA	PASS	intergenic_region	MODIFIER	LOC607511-LOC111093993	607511-111093993	intergenic_region	607511-111093993		-1	n.83358673_83358674insAAAA
20	8120764	G	GGGA	PASS	intron_variant	MODIFIER	TATDN2	484656	transcript	XM_014121684.2	protein_coding	3	c.909+1010_909+1011insTCC
20	8120764	G	GGGA	PASS	intron_variant	MODIFIER	TATDN2	484656	transcript	XM_022406369.1	protein_coding	3	c.462+1010_462+1011insTCC
20	8120764	G	GGGA	PASS	intron_variant	MODIFIER	TATDN2	484656	transcript	XM_541771.6	protein_coding	3	c.909+1010_909+1011insTCC
20	8120764	G	GGGA	PASS	intron_variant	MODIFIER	TATDN2	484656	transcript	XR_294901.3	pseudogene	3	n.1231+1010_1231+1011insTCC
20	25790726	A	ATT	PASS	intron_variant	MODIFIER	MAGI1	476565	transcript	XM_014121776.2	protein_coding	2	c.428-33497_428-33496insTT
20	26113588	AAT	A	PASS	intergenic_region	MODIFIER	MAGI1-LOC100683963	476565-100683963	intergenic_region	476565-100683963		-1	n.26113589_26113590delAT
20	27368260	A	T	PASS	5_prime_UTR_variant	MODIFIER	THOC7	476567	transcript	XM_014122287.1	protein_coding	1	c.-889A>T
20	27368260	A	T	PASS	5_prime_UTR_variant	MODIFIER	THOC7	476567	transcript	XM_014122289.2	protein_coding	1	c.-889A>T
20	27368260	A	T	PASS	intron_variant	MODIFIER	THOC7	476567	transcript	XM_014122288.1	protein_coding	1	c.-138+540A>T
20	43691134	A	AAG	PASS	downstream_gene_variant	MODIFIER	PBX4	609679	transcript	XM_846987.4	protein_coding	-1	c.*3546_*3547insAG
20	43691134	A	AAG	PASS	downstream_gene_variant	MODIFIER	PBX4	609679	transcript	XM_014122379.2	protein_coding	-1	c.*3546_*3547insAG
20	43691134	A	AAG	PASS	downstream_gene_variant	MODIFIER	PBX4	609679	transcript	XM_014122381.2	protein_coding	-1	c.*3546_*3547insAG
20	43691134	A	AAG	PASS	downstream_gene_variant	MODIFIER	PBX4	609679	transcript	XM_014122380.2	protein_coding	-1	c.*3546_*3547insAG
20	43691134	A	AAG	PASS	intergenic_region	MODIFIER	PBX4-CILP2	609679-484804	intergenic_region	609679-484804		-1	n.43691134_43691135insAG
20	45387861	G	C	PASS	upstream_gene_variant	MODIFIER	LOC102155151	102155151	transcript	XM_022407357.1	protein_coding	-1	c.-4599G>C
20	45387861	G	C	PASS	downstream_gene_variant	MODIFIER	BST2	609654	transcript	XM_860510.5	protein_coding	-1	c.*1981G>C
20	45387861	G	C	PASS	intergenic_region	MODIFIER	BST2-LOC102155151	609654-102155151	intergenic_region	609654-102155151		-1	n.45387861G>C
20	47668440	A	T	PASS	intergenic_region	MODIFIER	LOC100684988-OR12C09	100684988-484893	intergenic_region	100684988-484893		-1	n.47668440A>T
20	48292919	G	C	PASS	intergenic_region	MODIFIER	LOC111091367-ADGRL1	111091367-610349	intergenic_region	111091367-610349		-1	n.48292919G>C
20	50387746	A	G	PASS	upstream_gene_variant	MODIFIER	C20H19orf38	100682987	transcript	XM_003432777.4	protein_coding	-1	c.-1152T>C
20	50387746	A	G	PASS	upstream_gene_variant	MODIFIER	C20H19orf38	100682987	transcript	XM_022407054.1	protein_coding	-1	c.-1152T>C
20	50387746	A	G	PASS	upstream_gene_variant	MODIFIER	C20H19orf38	100682987	transcript	XM_022407055.1	protein_coding	-1	c.-1152T>C
20	50387746	A	G	PASS	intron_variant	MODIFIER	C20H19orf38	100682987	transcript	XM_022407053.1	protein_coding	1	c.-71-1081T>C
20	50387756	C	T	PASS	upstream_gene_variant	MODIFIER	C20H19orf38	100682987	transcript	XM_003432777.4	protein_coding	-1	c.-1162G>A
20	50387756	C	T	PASS	upstream_gene_variant	MODIFIER	C20H19orf38	100682987	transcript	XM_022407054.1	protein_coding	-1	c.-1162G>A
20	50387756	C	T	PASS	upstream_gene_variant	MODIFIER	C20H19orf38	100682987	transcript	XM_022407055.1	protein_coding	-1	c.-1162G>A
20	50387756	C	T	PASS	intron_variant	MODIFIER	C20H19orf38	100682987	transcript	XM_022407053.1	protein_coding	1	c.-71-1091G>A
20	50669583	A	T	PASS	downstream_gene_variant	MODIFIER	PDE4A	100683695	transcript	XM_003432781.4	protein_coding	-1	c.*4368T>A
20	50669583	A	T	PASS	downstream_gene_variant	MODIFIER	PDE4A	100683695	transcript	XM_003432783.4	protein_coding	-1	c.*4368T>A
20	50669583	A	T	PASS	downstream_gene_variant	MODIFIER	PDE4A	100683695	transcript	XM_005632899.2	protein_coding	-1	c.*4368T>A
20	50669583	A	T	PASS	downstream_gene_variant	MODIFIER	PDE4A	100683695	transcript	XM_005632898.2	protein_coding	-1	c.*4368T>A
20	50669583	A	T	PASS	downstream_gene_variant	MODIFIER	PDE4A	100683695	transcript	XM_003432782.5	protein_coding	-1	c.*4368T>A
20	50669583	A	T	PASS	intergenic_region	MODIFIER	KEAP1-PDE4A	476713-100683695	intergenic_region	476713-100683695		-1	n.50669583A>T
20	50804444	G	GGA	PASS	downstream_gene_variant	MODIFIER	FDX1L	484957	transcript	XM_022407060.1	protein_coding	-1	c.*2247_*2248insGA
20	50804444	G	GGA	PASS	downstream_gene_variant	MODIFIER	ICAM5	484958	transcript	XM_542074.5	protein_coding	-1	c.*4787_*4788insTC
20	50804444	G	GGA	PASS	downstream_gene_variant	MODIFIER	FDX1L	484957	transcript	XM_022407062.1	protein_coding	-1	c.*5064_*5065insGA
20	50804444	G	GGA	PASS	downstream_gene_variant	MODIFIER	FDX1L	484957	transcript	XM_022407061.1	protein_coding	-1	c.*2333_*2334insGA
20	50804444	G	GGA	PASS	downstream_gene_variant	MODIFIER	FDX1L	484957	transcript	XM_542073.6	protein_coding	-1	c.*2247_*2248insGA
20	50804444	G	GGA	PASS	intron_variant	MODIFIER	ZGLP1	100684009	transcript	XM_014121850.2	protein_coding	2	c.516-94_516-93insGA
20	50804444	G	GGA	PASS	intron_variant	MODIFIER	ZGLP1	100684009	transcript	XM_022407063.1	protein_coding	2	c.516-94_516-93insGA
20	50804444	G	GGA	PASS	intron_variant	MODIFIER	ZGLP1	100684009	transcript	XR_002616929.1	pseudogene	2	n.560-94_560-93insGA
20	50983631	T	A	PASS	intergenic_region	MODIFIER	C20H19orf66-LOC484960	100684218-484960	intergenic_region	100684218-484960		-1	n.50983631T>A
20	51555540	C	A	PASS	downstream_gene_variant	MODIFIER	LOC100686062	100686062	transcript	100686062	pseudogene	-1	n.*517G>T
20	51555540	C	A	PASS	intergenic_region	MODIFIER	LOC484976-LOC100686062	484976-100686062	intergenic_region	484976-100686062		-1	n.51555540C>A
20	52027367	G	C	PASS	intron_variant	MODIFIER	INSR	484990	transcript	XM_005633222.2	protein_coding	17	c.3441+36C>G
20	52027367	G	C	PASS	intron_variant	MODIFIER	INSR	484990	transcript	XM_022407090.1	protein_coding	17	c.2781+36C>G
20	52027367	G	C	PASS	intron_variant	MODIFIER	INSR	484990	transcript	XM_022407087.1	protein_coding	17	c.3438+36C>G
20	52027367	G	C	PASS	intron_variant	MODIFIER	INSR	484990	transcript	XM_022407088.1	protein_coding	16	c.3405+36C>G
20	52027367	G	C	PASS	intron_variant	MODIFIER	INSR	484990	transcript	XM_022407089.1	protein_coding	16	c.3402+36C>G
20	52033366	TTTTTTC	T	PASS	intron_variant	MODIFIER	INSR	484990	transcript	XM_005633222.2	protein_coding	13	c.2915-615_2915-610delGAAAAA
20	52033366	TTTTTTC	T	PASS	intron_variant	MODIFIER	INSR	484990	transcript	XM_022407090.1	protein_coding	13	c.2255-615_2255-610delGAAAAA
20	52033366	TTTTTTC	T	PASS	intron_variant	MODIFIER	INSR	484990	transcript	XM_022407087.1	protein_coding	13	c.2915-618_2915-613delGAAAAA
20	52033366	TTTTTTC	T	PASS	intron_variant	MODIFIER	INSR	484990	transcript	XM_022407088.1	protein_coding	12	c.2879-615_2879-610delGAAAAA
20	52033366	TTTTTTC	T	PASS	intron_variant	MODIFIER	INSR	484990	transcript	XM_022407089.1	protein_coding	12	c.2879-618_2879-613delGAAAAA
20	52925126	T	G	PASS	intergenic_region	MODIFIER	KANK3-ANGPTL4	476723-476724	intergenic_region	476723-476724		-1	n.52925126T>G
20	52925132	T	G	PASS	intergenic_region	MODIFIER	KANK3-ANGPTL4	476723-476724	intergenic_region	476723-476724		-1	n.52925132T>G
20	57051811	C	CACACACACA	PASS	intron_variant	MODIFIER	SCAMP4	612221	transcript	XM_014122193.2	protein_coding	4	c.396-1339_396-1338insTGTGTGTGT
21	8989141	T	C	PASS	intergenic_region	MODIFIER	LOC100682679-LOC106560174	100682679-106560174	intergenic_region	100682679-106560174		-1	n.8989141T>C
21	9942955	C	A	PASS	intron_variant	MODIFIER	LOC111091491	111091491	transcript	XR_002617155.1	pseudogene	2	n.3900+2804C>A
21	9942955	C	A	PASS	intron_variant	MODIFIER	LOC111091491	111091491	transcript	XR_002617156.1	pseudogene	2	n.3831+2804C>A
21	26911483	A	G	PASS	intergenic_region	MODIFIER	LOC100855985-LOC102155316	100855985-102155316	intergenic_region	100855985-102155316		-1	n.26911483A>G
21	40004972	C	T	PASS	intron_variant	MODIFIER	ABCC8	485402	transcript	XM_005633723.3	protein_coding	10	c.1630+1641G>A
21	40004972	C	T	PASS	intron_variant	MODIFIER	ABCC8	485402	transcript	XM_005633724.3	protein_coding	10	c.1630+1641G>A
21	40004972	C	T	PASS	intron_variant	MODIFIER	ABCC8	485402	transcript	XM_005633725.3	protein_coding	10	c.1630+1641G>A
21	40004972	C	T	PASS	intron_variant	MODIFIER	ABCC8	485402	transcript	XM_014122750.2	protein_coding	10	c.1630+1641G>A
21	40004972	C	T	PASS	intron_variant	MODIFIER	ABCC8	485402	transcript	XM_022407901.1	protein_coding	10	c.1627+1641G>A
21	40004972	C	T	PASS	intron_variant	MODIFIER	ABCC8	485402	transcript	XM_022407902.1	protein_coding	10	c.1627+1641G>A
21	40004972	C	T	PASS	intron_variant	MODIFIER	ABCC8	485402	transcript	XM_022407903.1	protein_coding	9	c.1495+1641G>A
21	40004972	C	T	PASS	intron_variant	MODIFIER	ABCC8	485402	transcript	XM_014122751.2	protein_coding	10	c.1627+1641G>A
21	40004972	C	T	PASS	intron_variant	MODIFIER	ABCC8	485402	transcript	XM_005633726.3	protein_coding	10	c.1630+1641G>A
21	46636971	A	T	PASS	intergenic_region	MODIFIER	LOC102153887-LOC100687213	102153887-100687213	intergenic_region	102153887-100687213		-1	n.46636971A>T
21	46637001	T	TCA	PASS	intergenic_region	MODIFIER	LOC102153887-LOC100687213	102153887-100687213	intergenic_region	102153887-100687213		-1	n.46637001_46637002insCA
21	46774862	T	A	PASS	intergenic_region	MODIFIER	LOC102153887-LOC100687213	102153887-100687213	intergenic_region	102153887-100687213		-1	n.46774862T>A
21	48289771	C	T	GATKstd	intergenic_region	MODIFIER	LOC111091617-LOC111091618	111091617-111091618	intergenic_region	111091617-111091618		-1	n.48289771C>T
22	2651137	C	A	PASS	intron_variant	MODIFIER	FNDC3A	476914	transcript	XM_005633873.3	protein_coding	2	c.99+12200G>T
22	2651137	C	A	PASS	intron_variant	MODIFIER	FNDC3A	476914	transcript	XM_022408266.1	protein_coding	1	c.99+12200G>T
22	3571336	A	T	PASS	downstream_gene_variant	MODIFIER	LOC111091744	111091744	transcript	XR_002617740.1	pseudogene	-1	n.*3815A>T
22	3571336	A	T	PASS	intergenic_region	MODIFIER	LOC111091744-LOC100684639	111091744-100684639	intergenic_region	111091744-100684639		-1	n.3571336A>T
22	14540057	G	GT	PASS	intergenic_region	MODIFIER	LOC111091632-LOC111091633	111091632-111091633	intergenic_region	111091632-111091633		-1	n.14540057_14540058insT
22	15744781	G	GGGGGGC	PASS	intron_variant	MODIFIER	DIAPH3	485474	transcript	XM_542593.6	protein_coding	24	c.3022-8618_3022-8617insGCCCCC
22	15744781	G	GGGGGGC	PASS	intron_variant	MODIFIER	DIAPH3	485474	transcript	XM_005633952.3	protein_coding	20	c.2416-8618_2416-8617insGCCCCC
22	15744781	G	GGGGGGC	PASS	intron_variant	MODIFIER	DIAPH3	485474	transcript	XM_005633947.3	protein_coding	20	c.2446-8618_2446-8617insGCCCCC
22	15744781	G	GGGGGGC	PASS	intron_variant	MODIFIER	DIAPH3	485474	transcript	XM_022408011.1	protein_coding	21	c.2428-8618_2428-8617insGCCCCC
22	15744781	G	GGGGGGC	PASS	intron_variant	MODIFIER	DIAPH3	485474	transcript	XM_005633948.3	protein_coding	21	c.2446-8618_2446-8617insGCCCCC
22	15744781	G	GGGGGGC	PASS	intron_variant	MODIFIER	DIAPH3	485474	transcript	XM_005633951.3	protein_coding	21	c.2428-8618_2428-8617insGCCCCC
22	15744781	G	GGGGGGC	PASS	intron_variant	MODIFIER	DIAPH3	485474	transcript	XM_005633940.3	protein_coding	23	c.2989-8618_2989-8617insGCCCCC
22	15744781	G	GGGGGGC	PASS	intron_variant	MODIFIER	DIAPH3	485474	transcript	XR_002617482.1	pseudogene	24	n.3037-8618_3037-8617insGCCCCC
22	15744781	G	GGGGGGC	PASS	intron_variant	MODIFIER	DIAPH3	485474	transcript	XR_002617483.1	pseudogene	24	n.3037-8618_3037-8617insGCCCCC
22	15744781	G	GGGGGGC	PASS	intron_variant	MODIFIER	DIAPH3	485474	transcript	XM_005633945.3	protein_coding	24	c.3022-8618_3022-8617insGCCCCC
22	15744781	G	GGGGGGC	PASS	intron_variant	MODIFIER	DIAPH3	485474	transcript	XM_022408007.1	protein_coding	24	c.3022-8618_3022-8617insGCCCCC
22	15744781	G	GGGGGGC	PASS	intron_variant	MODIFIER	DIAPH3	485474	transcript	XM_022408008.1	protein_coding	24	c.3022-8618_3022-8617insGCCCCC
22	15744781	G	GGGGGGC	PASS	intron_variant	MODIFIER	DIAPH3	485474	transcript	XM_022408009.1	protein_coding	24	c.3022-8618_3022-8617insGCCCCC
22	15744781	G	GGGGGGC	PASS	intron_variant	MODIFIER	DIAPH3	485474	transcript	XR_002617484.1	pseudogene	24	n.3037-8618_3037-8617insGCCCCC
22	15744781	G	GGGGGGC	PASS	intron_variant	MODIFIER	DIAPH3	485474	transcript	XR_002617485.1	pseudogene	25	n.3107+1014_3107+1015insGCCCCC
22	15744781	G	GGGGGGC	PASS	intron_variant	MODIFIER	DIAPH3	485474	transcript	XM_022408010.1	protein_coding	25	c.*44-8618_*44-8617insGCCCCC
22	24812761	T	C	PASS	intergenic_region	MODIFIER	LOC111091735-LOC106557564	111091735-106557564	intergenic_region	111091735-106557564		-1	n.24812761T>C
22	27775303	TCCA	T	PASS	intron_variant	MODIFIER	KLF12	485493	transcript	XM_005633968.3	protein_coding	5	c.807-10343_807-10341delTGG
22	27775303	TCCA	T	PASS	intron_variant	MODIFIER	KLF12	485493	transcript	XM_005633969.3	protein_coding	5	c.657-10343_657-10341delTGG
22	27775303	TCCA	T	PASS	intron_variant	MODIFIER	KLF12	485493	transcript	XM_022408023.1	protein_coding	4	c.657-10343_657-10341delTGG
22	27775303	TCCA	T	PASS	intron_variant	MODIFIER	KLF12	485493	transcript	XM_014106334.2	protein_coding	5	c.807-10343_807-10341delTGG
22	27775303	TCCA	T	PASS	intron_variant	MODIFIER	KLF12	485493	transcript	XM_022408022.1	protein_coding	7	c.657-10343_657-10341delTGG
22	27775303	TCCA	T	PASS	intron_variant	MODIFIER	KLF12	485493	transcript	XM_014106337.2	protein_coding	6	c.657-10343_657-10341delTGG
22	27775303	TCCA	T	PASS	intron_variant	MODIFIER	KLF12	485493	transcript	XM_014106335.2	protein_coding	7	c.807-10343_807-10341delTGG
22	37163743	C	T	PASS	intergenic_region	MODIFIER	LOC111091758-LOC111091674	111091758-111091674	intergenic_region	111091758-111091674		-1	n.37163743C>T
22	41009637	T	C	PASS	intergenic_region	MODIFIER	LOC100686292-LOC100685543	100686292-100685543	intergenic_region	100686292-100685543		-1	n.41009637T>C
22	41562012	A	T	PASS	upstream_gene_variant	MODIFIER	LOC111091676	111091676	transcript	XR_002617586.1	pseudogene	-1	n.-3789T>A
22	41562012	A	T	PASS	intergenic_region	MODIFIER	LOC111091676-LOC102157325	111091676-102157325	intergenic_region	111091676-102157325		-1	n.41562012A>T
22	55434815	G	A	PASS	intergenic_region	MODIFIER	LOC111091707-EFNB2	111091707-611745	intergenic_region	111091707-611745		-1	n.55434815G>A
22	57811076	A	AGAAAGAAAGAAAGAAAGAAAG	PASS	intergenic_region	MODIFIER	LOC111091770-LOC111091777	111091770-111091777	intergenic_region	111091770-111091777		-1	n.57811076_57811077insGAAAGAAAGAAAGAAAGAAAG
22	59145122	T	C	PASS	downstream_gene_variant	MODIFIER	LOC102154815	102154815	transcript	XR_002617691.1	pseudogene	-1	n.*3716T>C
22	59145122	T	C	PASS	downstream_gene_variant	MODIFIER	LOC102154815	102154815	transcript	XR_002617690.1	pseudogene	-1	n.*3716T>C
22	59145122	T	C	PASS	downstream_gene_variant	MODIFIER	LOC102154815	102154815	transcript	XR_002617689.1	pseudogene	-1	n.*3716T>C
22	59145122	T	C	PASS	downstream_gene_variant	MODIFIER	LOC102154815	102154815	transcript	XR_295259.3	pseudogene	-1	n.*3716T>C
22	59145122	T	C	PASS	intergenic_region	MODIFIER	LOC102154815-LOC111091720	102154815-111091720	intergenic_region	102154815-111091720		-1	n.59145122T>C
23	29429784	C	A	PASS	intron_variant	MODIFIER	DNAJC13	485663	transcript	XM_014106678.2	protein_coding	6	c.538-1533C>A
23	29429784	C	A	PASS	intron_variant	MODIFIER	DNAJC13	485663	transcript	XM_022408637.1	protein_coding	7	c.538-1533C>A
23	29429784	C	A	PASS	intron_variant	MODIFIER	DNAJC13	485663	transcript	XM_014106679.2	protein_coding	7	c.538-1533C>A
23	29429784	C	A	PASS	intron_variant	MODIFIER	DNAJC13	485663	transcript	XM_014106681.2	protein_coding	7	c.538-1533C>A
23	29429784	C	A	PASS	intron_variant	MODIFIER	DNAJC13	485663	transcript	XM_022408636.1	protein_coding	7	c.538-1533C>A
23	29429784	C	A	PASS	intron_variant	MODIFIER	DNAJC13	485663	transcript	XM_542783.6	protein_coding	7	c.538-1533C>A
23	29429784	C	A	PASS	intron_variant	MODIFIER	DNAJC13	485663	transcript	XM_014106682.2	protein_coding	2	c.226-1533C>A
23	37001825	G	GATATCAACACATATTAAAATAAAACA	PASS	intron_variant	MODIFIER	SPSB4	485691	transcript	XM_005634513.3	protein_coding	1	c.-127+3488_-127+3489insATATCAACACATATTAAAATAAAACA
23	37001825	G	GATATCAACACATATTAAAATAAAACA	PASS	intron_variant	MODIFIER	SPSB4	485691	transcript	XM_022408698.1	protein_coding	1	c.-127+3488_-127+3489insATATCAACACATATTAAAATAAAACA
23	37001825	G	GATATCAACACATATTAAAATAAAACA	PASS	intron_variant	MODIFIER	SPSB4	485691	transcript	XM_022408697.1	protein_coding	1	c.-127+3488_-127+3489insATATCAACACATATTAAAATAAAACA
23	37645331	A	C	PASS	intergenic_region	MODIFIER	GRK7-ATP1B3	485693-477098	intergenic_region	485693-477098		-1	n.37645331A>C
23	42816545	A	G	PASS	intergenic_region	MODIFIER	LOC106557653-LOC100682863	106557653-100682863	intergenic_region	106557653-100682863		-1	n.42816545A>G
23	45675923	A	C	PASS	intergenic_region	MODIFIER	LOC111091872-MED12L	111091872-100683791	intergenic_region	111091872-100683791		-1	n.45675923A>C
23	48450794	TTTTTTG	T	PASS	intron_variant	MODIFIER	DHX36	477117	transcript	XM_022408768.1	protein_coding	1	c.229-1984_229-1979delCAAAAA
23	48450794	TTTTTTG	T	PASS	intron_variant	MODIFIER	DHX36	477117	transcript	XM_022408769.1	protein_coding	1	c.229-1984_229-1979delCAAAAA
23	50610155	T	A	PASS	intergenic_region	MODIFIER	LOC111092015-LOC111092016	111092015-111092016	intergenic_region	111092015-111092016		-1	n.50610155T>A
24	7693524	A	T	PASS	intron_variant	MODIFIER	MACROD2	100688976	transcript	XM_014106933.2	protein_coding	5	c.419-157688T>A
24	7693524	A	T	PASS	intron_variant	MODIFIER	MACROD2	100688976	transcript	XM_014106934.2	protein_coding	5	c.419-157688T>A
24	7889112	T	C	PASS	downstream_gene_variant	MODIFIER	LOC102157387	102157387	transcript	XR_002618468.1	pseudogene	-1	n.*4804A>G
24	7889112	T	C	PASS	downstream_gene_variant	MODIFIER	LOC102157387	102157387	transcript	XR_002618470.1	pseudogene	-1	n.*4804A>G
24	7889112	T	C	PASS	downstream_gene_variant	MODIFIER	LOC102157387	102157387	transcript	XR_002618467.1	pseudogene	-1	n.*4804A>G
24	7889112	T	C	PASS	downstream_gene_variant	MODIFIER	LOC102157387	102157387	transcript	XR_001314379.2	pseudogene	-1	n.*4943A>G
24	7889112	T	C	PASS	downstream_gene_variant	MODIFIER	LOC102157387	102157387	transcript	XR_002618469.1	pseudogene	-1	n.*4943A>G
24	7889112	T	C	PASS	intron_variant	MODIFIER	MACROD2	100688976	transcript	XM_014106933.2	protein_coding	5	c.418+142741A>G
24	7889112	T	C	PASS	intron_variant	MODIFIER	MACROD2	100688976	transcript	XM_014106934.2	protein_coding	5	c.418+142741A>G
24	19433502	A	G	PASS	upstream_gene_variant	MODIFIER	LOC485809	485809	transcript	XM_022409332.1	protein_coding	-1	c.-3572A>G
24	19433502	A	G	PASS	intergenic_region	MODIFIER	LOC106557538-LOC485809	106557538-485809	intergenic_region	106557538-485809		-1	n.19433502A>G
24	20230130	A	ATTTTT	PASS	upstream_gene_variant	MODIFIER	SRXN1	100686728	transcript	XM_014106862.2	protein_coding	-1	c.-2478_-2477insTTTTT
24	20230130	A	ATTTTT	PASS	intergenic_region	MODIFIER	LOC111092173-SRXN1	111092173-100686728	intergenic_region	111092173-100686728		-1	n.20230130_20230131insTTTTT
24	22713757	A	ATTT	PASS	intergenic_region	MODIFIER	LOC102152082-CBFA2T2	102152082-477196	intergenic_region	102152082-477196		-1	n.22713757_22713758insTTT
24	37174681	G	A	GATKstd	intron_variant	MODIFIER	AR	403588_circ	transcript	NM_001003053.1_circ	protein_coding	3	c.868+2443220G>A
24	37174681	G	A	GATKstd	intron_variant	MODIFIER	BCAS4	611448	transcript	XM_005635177.3	protein_coding	5	c.474+158G>A
24	37208649	C	T	PASS	downstream_gene_variant	MODIFIER	ADNP	485927	transcript	XM_003433286.2	protein_coding	-1	c.*5552G>A
24	37208649	C	T	PASS	downstream_gene_variant	MODIFIER	ADNP	485927	transcript	XM_014106955.2	protein_coding	-1	c.*5552G>A
24	37208649	C	T	PASS	downstream_gene_variant	MODIFIER	ADNP	485927	transcript	XM_014106956.2	protein_coding	-1	c.*5552G>A
24	37208649	C	T	PASS	downstream_gene_variant	MODIFIER	ADNP	485927	transcript	XM_022409180.1	protein_coding	-1	c.*5552G>A
24	37208649	C	T	PASS	intron_variant	MODIFIER	AR	403588_circ	transcript	NM_001003053.1_circ	protein_coding	3	c.868+2477188C>T
24	39410942	G	GCCGC	PASS	downstream_gene_variant	MODIFIER	ZNF217	485934	transcript	XM_014106877.2	protein_coding	-1	c.*3767_*3768insGCGG
24	39410942	G	GCCGC	PASS	intron_variant	MODIFIER	AR	403588_circ	transcript	NM_001003053.1_circ	protein_coding	3	c.868+4679481_868+4679482insCCGC
24	41760333	T	TAAAAG	PASS	intron_variant	MODIFIER	AR	403588_circ	transcript	NM_001003053.1_circ	protein_coding	3	c.868+7028872_868+7028873insAAAAG
24	42816910	G	A	PASS	intron_variant	MODIFIER	AR	403588_circ	transcript	NM_001003053.1_circ	protein_coding	3	c.868+8085449G>A
24	43150642	GT	G	PASS	intron_variant	MODIFIER	AR	403588_circ	transcript	NM_001003053.1_circ	protein_coding	3	c.868+8419182delT
24	43150642	GT	G	PASS	intron_variant	MODIFIER	RAB22A	403864	transcript	NM_001003208.1	protein_coding	2	c.163-1662delT
24	43299208	T	G	PASS	upstream_gene_variant	MODIFIER	APCDD1L	611907	transcript	XM_005635227.2	protein_coding	-1	c.-713A>C
24	43299208	T	G	PASS	intron_variant	MODIFIER	AR	403588_circ	transcript	NM_001003053.1_circ	protein_coding	3	c.868+8567747T>G
25	757603	G	A	PASS	intergenic_region	MODIFIER	FOXO1-LOC102153908	477295-102153908	intergenic_region	477295-102153908		-1	n.757603G>A
25	1179468	T	G	PASS	upstream_gene_variant	MODIFIER	LOC111092392	111092392	transcript	XR_002619256.1	pseudogene	-1	n.-18A>C
25	1179468	T	G	PASS	intron_variant	MODIFIER	LOC111092391	111092391	transcript	XR_002619255.1	pseudogene	2	n.246+1111T>G
25	1179468	T	G	PASS	intron_variant	MODIFIER	LOC111092391	111092391	transcript	XR_002619253.1	pseudogene	2	n.249+1111T>G
25	1179468	T	G	PASS	intron_variant	MODIFIER	LOC111092391	111092391	transcript	XR_002619254.1	pseudogene	2	n.249+1111T>G
25	1269373	C	G	PASS	intergenic_region	MODIFIER	LOC111092391-COG6	111092391-477296	intergenic_region	111092391-477296		-1	n.1269373C>G
25	1662017	A	G	PASS	intron_variant	MODIFIER	LHFPL6	485998	transcript	XM_005635413.3	protein_coding	3	c.481+82293A>G
25	1662017	A	G	PASS	intron_variant	MODIFIER	LHFPL6	485998	transcript	XM_005635416.3	protein_coding	3	c.481+82293A>G
25	1662017	A	G	PASS	intron_variant	MODIFIER	LHFPL6	485998	transcript	XM_543123.6	protein_coding	2	c.385+92525A>G
25	2111995	A	G	PASS	intron_variant	MODIFIER	FREM2	486002	transcript	XM_543127.6	protein_coding	16	c.7966-189T>C
25	2498375	C	T	PASS	intron_variant	MODIFIER	UFM1	477297	transcript	XM_022410011.1	protein_coding	5	c.392-4165G>A
25	2612344	C	T	PASS	intergenic_region	MODIFIER	LOC111092431-TRPC4	111092431-486004	intergenic_region	111092431-486004		-1	n.2612344C>T
25	2612366	T	A	PASS	intergenic_region	MODIFIER	LOC111092431-TRPC4	111092431-486004	intergenic_region	111092431-486004		-1	n.2612366T>A
25	2826189	A	G	PASS	intergenic_region	MODIFIER	LOC111092431-TRPC4	111092431-486004	intergenic_region	111092431-486004		-1	n.2826189A>G
25	3250861	G	A	PASS	intergenic_region	MODIFIER	POSTN-LOC111092277	477298-111092277	intergenic_region	477298-111092277		-1	n.3250861G>A
25	3658283	C	T	PASS	upstream_gene_variant	MODIFIER	SUPT20H	477299	transcript	XM_014107352.2	protein_coding	-1	c.-2773C>T
25	3658283	C	T	PASS	upstream_gene_variant	MODIFIER	SUPT20H	477299	transcript	XM_014107353.2	protein_coding	-1	c.-2773C>T
25	3658283	C	T	PASS	upstream_gene_variant	MODIFIER	SUPT20H	477299	transcript	XM_014107355.2	protein_coding	-1	c.-2773C>T
25	3658283	C	T	PASS	upstream_gene_variant	MODIFIER	SUPT20H	477299	transcript	XR_002618953.1	pseudogene	-1	n.-476C>T
25	3658283	C	T	PASS	upstream_gene_variant	MODIFIER	SUPT20H	477299	transcript	XM_005635442.3	protein_coding	-1	c.-2773C>T
25	3658283	C	T	PASS	upstream_gene_variant	MODIFIER	SUPT20H	477299	transcript	XM_014107357.2	protein_coding	-1	c.-2773C>T
25	3658283	C	T	PASS	upstream_gene_variant	MODIFIER	SUPT20H	477299	transcript	XM_014107359.2	protein_coding	-1	c.-2773C>T
25	3658283	C	T	PASS	upstream_gene_variant	MODIFIER	SUPT20H	477299	transcript	XM_022409602.1	protein_coding	-1	c.-2773C>T
25	3658283	C	T	PASS	upstream_gene_variant	MODIFIER	SUPT20H	477299	transcript	XM_022409603.1	protein_coding	-1	c.-2773C>T
25	3658283	C	T	PASS	upstream_gene_variant	MODIFIER	SUPT20H	477299	transcript	XM_005635450.3	protein_coding	-1	c.-2773C>T
25	3658283	C	T	PASS	upstream_gene_variant	MODIFIER	SUPT20H	477299	transcript	XM_843603.5	protein_coding	-1	c.-2773C>T
25	3658283	C	T	PASS	upstream_gene_variant	MODIFIER	SUPT20H	477299	transcript	XM_005635447.3	protein_coding	-1	c.-2773C>T
25	3658283	C	T	PASS	upstream_gene_variant	MODIFIER	SUPT20H	477299	transcript	XM_005635451.3	protein_coding	-1	c.-2773C>T
25	3658283	C	T	PASS	upstream_gene_variant	MODIFIER	SUPT20H	477299	transcript	XM_014107356.2	protein_coding	-1	c.-2773C>T
25	3658283	C	T	PASS	upstream_gene_variant	MODIFIER	SUPT20H	477299	transcript	XM_014107358.2	protein_coding	-1	c.-2773C>T
25	3658283	C	T	PASS	upstream_gene_variant	MODIFIER	SUPT20H	477299	transcript	XM_022409600.1	protein_coding	-1	c.-2773C>T
25	3658283	C	T	PASS	intergenic_region	MODIFIER	LOC111092276-SUPT20H	111092276-477299	intergenic_region	111092276-477299		-1	n.3658283C>T
25	5500555	G	T	PASS	intron_variant	MODIFIER	NBEA	477305	transcript	XM_014107370.2	protein_coding	1	c.312+36159C>A
25	5500555	G	T	PASS	intron_variant	MODIFIER	NBEA	477305	transcript	XM_005635464.3	protein_coding	1	c.312+36159C>A
25	5500555	G	T	PASS	intron_variant	MODIFIER	NBEA	477305	transcript	XM_005635468.3	protein_coding	1	c.312+36159C>A
25	5500555	G	T	PASS	intron_variant	MODIFIER	NBEA	477305	transcript	XM_014107371.2	protein_coding	1	c.312+36159C>A
25	5500555	G	T	PASS	intron_variant	MODIFIER	NBEA	477305	transcript	XM_014107372.2	protein_coding	1	c.312+36159C>A
25	5500555	G	T	PASS	intron_variant	MODIFIER	NBEA	477305	transcript	XM_014107373.2	protein_coding	1	c.312+36159C>A
25	5500555	G	T	PASS	intron_variant	MODIFIER	NBEA	477305	transcript	XM_014107374.2	protein_coding	1	c.312+36159C>A
25	5500555	G	T	PASS	intron_variant	MODIFIER	NBEA	477305	transcript	XM_014107375.2	protein_coding	1	c.312+36159C>A
25	5500555	G	T	PASS	intron_variant	MODIFIER	NBEA	477305	transcript	XM_014107376.2	protein_coding	1	c.312+36159C>A
25	5500555	G	T	PASS	intron_variant	MODIFIER	NBEA	477305	transcript	XM_014107378.2	protein_coding	1	c.312+36159C>A
25	5500555	G	T	PASS	intron_variant	MODIFIER	NBEA	477305	transcript	XM_022409659.1	protein_coding	1	c.312+36159C>A
25	5500555	G	T	PASS	intron_variant	MODIFIER	NBEA	477305	transcript	XM_844120.5	protein_coding	1	c.312+36159C>A
25	5642068	T	G	PASS	intergenic_region	MODIFIER	LOC607091-LOC102154575	607091-102154575	intergenic_region	607091-102154575		-1	n.5642068T>G
25	5967322	A	G	PASS	intergenic_region	MODIFIER	LOC111092383-LOC111092361	111092383-111092361	intergenic_region	111092383-111092361		-1	n.5967322A>G
25	11856091	T	G	PASS	upstream_gene_variant	MODIFIER	GSX1	100856362	transcript	XM_003639873.4	protein_coding	-1	c.-922A>C
25	11856091	T	G	PASS	intergenic_region	MODIFIER	GSX1-LOC111092406	100856362-111092406	intergenic_region	100856362-111092406		-1	n.11856091T>G
25	13005814	G	A	PASS	intron_variant	MODIFIER	LOC111092401	111092401	transcript	XR_002619279.1	pseudogene	1	n.231-3243C>T
25	13005814	G	A	PASS	intron_variant	MODIFIER	LOC111092401	111092401	transcript	XR_002619280.1	pseudogene	1	n.229-3243C>T
25	13212517	C	T	PASS	downstream_gene_variant	MODIFIER	RNF6	477332	transcript	XM_003433296.4	protein_coding	-1	c.*5020C>T
25	13212517	C	T	PASS	downstream_gene_variant	MODIFIER	RNF6	477332	transcript	XM_005635535.3	protein_coding	-1	c.*5020C>T
25	13212517	C	T	PASS	downstream_gene_variant	MODIFIER	RNF6	477332	transcript	XM_534526.6	protein_coding	-1	c.*5020C>T
25	13212517	C	T	PASS	downstream_gene_variant	MODIFIER	RNF6	477332	transcript	XM_022409630.1	protein_coding	-1	c.*3169C>T
25	13212517	C	T	PASS	downstream_gene_variant	MODIFIER	RNF6	477332	transcript	XM_022409627.1	protein_coding	-1	c.*5020C>T
25	13212517	C	T	PASS	downstream_gene_variant	MODIFIER	RNF6	477332	transcript	XM_005635533.3	protein_coding	-1	c.*5020C>T
25	13212517	C	T	PASS	downstream_gene_variant	MODIFIER	RNF6	477332	transcript	XM_022409629.1	protein_coding	-1	c.*5020C>T
25	13212517	C	T	PASS	downstream_gene_variant	MODIFIER	RNF6	477332	transcript	XM_005635534.3	protein_coding	-1	c.*5020C>T
25	13212517	C	T	PASS	downstream_gene_variant	MODIFIER	RNF6	477332	transcript	XM_022409628.1	protein_coding	-1	c.*5020C>T
25	13212517	C	T	PASS	intron_variant	MODIFIER	RNF6	477332	transcript	XR_002618966.1	pseudogene	5	n.647+6664C>T
25	13212517	C	T	PASS	intron_variant	MODIFIER	RNF6	477332	transcript	XR_002618968.1	pseudogene	5	n.647+6664C>T
25	13212517	C	T	PASS	intron_variant	MODIFIER	RNF6	477332	transcript	XR_002618969.1	pseudogene	5	n.647+6664C>T
25	13212517	C	T	PASS	intron_variant	MODIFIER	RNF6	477332	transcript	XR_002618970.1	pseudogene	5	n.647+6664C>T
25	13212517	C	T	PASS	intron_variant	MODIFIER	RNF6	477332	transcript	XR_002618972.1	pseudogene	5	n.647+6664C>T
25	13212517	C	T	PASS	intron_variant	MODIFIER	RNF6	477332	transcript	XR_002618973.1	pseudogene	5	n.647+6664C>T
25	13212517	C	T	PASS	intron_variant	MODIFIER	RNF6	477332	transcript	XR_002618974.1	pseudogene	6	n.772+1590C>T
25	13212517	C	T	PASS	intron_variant	MODIFIER	RNF6	477332	transcript	XR_002618967.1	pseudogene	5	n.647+6664C>T
25	13212517	C	T	PASS	intron_variant	MODIFIER	RNF6	477332	transcript	XR_002618971.1	pseudogene	5	n.647+6664C>T
25	13222747	G	A	PASS	intron_variant	MODIFIER	RNF6	477332	transcript	XR_002618966.1	pseudogene	5	n.648-2474G>A
25	13222747	G	A	PASS	intron_variant	MODIFIER	RNF6	477332	transcript	XR_002618968.1	pseudogene	5	n.648-2474G>A
25	13222747	G	A	PASS	intron_variant	MODIFIER	RNF6	477332	transcript	XR_002618969.1	pseudogene	5	n.648-2474G>A
25	13222747	G	A	PASS	intron_variant	MODIFIER	RNF6	477332	transcript	XR_002618970.1	pseudogene	5	n.648-2474G>A
25	13222747	G	A	PASS	intron_variant	MODIFIER	RNF6	477332	transcript	XR_002618972.1	pseudogene	5	n.648-2474G>A
25	13222747	G	A	PASS	intron_variant	MODIFIER	RNF6	477332	transcript	XR_002618973.1	pseudogene	5	n.648-2474G>A
25	13222747	G	A	PASS	intron_variant	MODIFIER	RNF6	477332	transcript	XR_002618974.1	pseudogene	6	n.773-2474G>A
25	13222747	G	A	PASS	intron_variant	MODIFIER	RNF6	477332	transcript	XR_002618967.1	pseudogene	5	n.648-2474G>A
25	13222747	G	A	PASS	intron_variant	MODIFIER	RNF6	477332	transcript	XR_002618971.1	pseudogene	5	n.648-2474G>A
25	13225281	T	C	PASS	non_coding_transcript_exon_variant	MODIFIER	RNF6	477332	transcript	XR_002618966.1	pseudogene	6	n.708T>C
25	13225281	T	C	PASS	non_coding_transcript_exon_variant	MODIFIER	RNF6	477332	transcript	XR_002618968.1	pseudogene	6	n.708T>C
25	13225281	T	C	PASS	non_coding_transcript_exon_variant	MODIFIER	RNF6	477332	transcript	XR_002618969.1	pseudogene	6	n.708T>C
25	13225281	T	C	PASS	non_coding_transcript_exon_variant	MODIFIER	RNF6	477332	transcript	XR_002618970.1	pseudogene	6	n.708T>C
25	13225281	T	C	PASS	non_coding_transcript_exon_variant	MODIFIER	RNF6	477332	transcript	XR_002618972.1	pseudogene	6	n.708T>C
25	13225281	T	C	PASS	non_coding_transcript_exon_variant	MODIFIER	RNF6	477332	transcript	XR_002618973.1	pseudogene	6	n.708T>C
25	13225281	T	C	PASS	non_coding_transcript_exon_variant	MODIFIER	RNF6	477332	transcript	XR_002618974.1	pseudogene	7	n.833T>C
25	13225281	T	C	PASS	non_coding_transcript_exon_variant	MODIFIER	RNF6	477332	transcript	XR_002618967.1	pseudogene	6	n.708T>C
25	13225281	T	C	PASS	non_coding_transcript_exon_variant	MODIFIER	RNF6	477332	transcript	XR_002618971.1	pseudogene	6	n.708T>C
25	13234118	T	G	PASS	intron_variant	MODIFIER	RNF6	477332	transcript	XR_002618967.1	pseudogene	8	n.984-5978T>G
25	13234118	T	G	PASS	intron_variant	MODIFIER	RNF6	477332	transcript	XR_002618971.1	pseudogene	8	n.904-5978T>G
25	13367686	CA	C	PASS	intron_variant	MODIFIER	LOC486036	486036	transcript	XM_005635536.3	protein_coding	31	c.2824+4848delA
25	13367686	CA	C	PASS	intron_variant	MODIFIER	LOC486036	486036	transcript	XM_022409900.1	protein_coding	31	c.2824+4848delA
25	13367686	CA	C	PASS	intron_variant	MODIFIER	LOC486036	486036	transcript	XM_543162.6	protein_coding	30	c.2824+4848delA
25	13367686	CA	C	PASS	intron_variant	MODIFIER	LOC486036	486036	transcript	XM_022409903.1	protein_coding	26	c.2464+4848delA
25	13367686	CA	C	PASS	intron_variant	MODIFIER	LOC486036	486036	transcript	XM_022409902.1	protein_coding	29	c.2704+4848delA
25	13367686	CA	C	PASS	intron_variant	MODIFIER	LOC486036	486036	transcript	XM_022409904.1	protein_coding	25	c.2383+4848delA
25	14276465	T	TTAAAGAATTCTCTAAAAAAAAAAAAAAAAAAAAAAAAAAAAA	PASS	upstream_gene_variant	MODIFIER	AMER2	100688297	transcript	XM_022410129.1	protein_coding	-1	c.-4926_-4925insTAAAGAATTCTCTAAAAAAAAAAAAAAAAAAAAAAAAAAAAA
25	14276465	T	TTAAAGAATTCTCTAAAAAAAAAAAAAAAAAAAAAAAAAAAAA	PASS	intergenic_region	MODIFIER	MTMR6-AMER2	477336-100688297	intergenic_region	477336-100688297		-1	n.14276465_14276466insTAAAGAATTCTCTAAAAAAAAAAAAAAAAAAAAAAAAAAAAA
25	14743812	T	C	PASS	upstream_gene_variant	MODIFIER	LOC100687537	100687537	transcript	100687537	pseudogene	-1	n.-649A>G
25	14743812	T	C	PASS	intron_variant	MODIFIER	LOC609026	609026	transcript	XM_846206.5	protein_coding	2	c.167-1751T>C
25	15335603	C	T	PASS	intron_variant	MODIFIER	SGCG	486043	transcript	XM_005635383.3	protein_coding	4	c.439+1624G>A
25	15335603	C	T	PASS	intron_variant	MODIFIER	SGCG	486043	transcript	XM_005635384.3	protein_coding	4	c.385+1624G>A
25	15335603	C	T	PASS	intron_variant	MODIFIER	SGCG	486043	transcript	XM_022409561.1	protein_coding	5	c.385+1624G>A
25	15335603	C	T	PASS	intron_variant	MODIFIER	SGCG	486043	transcript	XM_022409562.1	protein_coding	4	c.439+1624G>A
25	15335603	C	T	PASS	intron_variant	MODIFIER	SGCG	486043	transcript	NM_001014276.2	protein_coding	3	c.385+1624G>A
25	15479620	T	C	PASS	intergenic_region	MODIFIER	LOC106557754-LOC102156276	106557754-102156276	intergenic_region	106557754-102156276		-1	n.15479620T>C
25	15577964	C	T	PASS	intergenic_region	MODIFIER	LOC102156276-LOC100688762	102156276-100688762	intergenic_region	102156276-100688762		-1	n.15577964C>T
25	15618921	T	C	PASS	intergenic_region	MODIFIER	LOC102156276-LOC100688762	102156276-100688762	intergenic_region	102156276-100688762		-1	n.15618921T>C
25	15693704	C	A	PASS	intergenic_region	MODIFIER	LOC102156276-LOC100688762	102156276-100688762	intergenic_region	102156276-100688762		-1	n.15693704C>A
25	15697098	T	A	PASS	intergenic_region	MODIFIER	LOC102156276-LOC100688762	102156276-100688762	intergenic_region	102156276-100688762		-1	n.15697098T>A
25	15793812	T	A	PASS	intergenic_region	MODIFIER	LOC102156276-LOC100688762	102156276-100688762	intergenic_region	102156276-100688762		-1	n.15793812T>A
25	15794639	C	T	PASS	intergenic_region	MODIFIER	LOC102156276-LOC100688762	102156276-100688762	intergenic_region	102156276-100688762		-1	n.15794639C>T
25	15898850	T	C	PASS	intergenic_region	MODIFIER	LOC102156276-LOC100688762	102156276-100688762	intergenic_region	102156276-100688762		-1	n.15898850T>C
25	15935881	C	A	PASS	intergenic_region	MODIFIER	LOC102156276-LOC100688762	102156276-100688762	intergenic_region	102156276-100688762		-1	n.15935881C>A
25	15939155	C	A	PASS	intergenic_region	MODIFIER	LOC102156276-LOC100688762	102156276-100688762	intergenic_region	102156276-100688762		-1	n.15939155C>A
25	15997596	G	A	PASS	intron_variant	MODIFIER	LOC100688762	100688762	transcript	XR_295574.3	pseudogene	1	n.133+9267C>T
25	15997596	G	A	PASS	intron_variant	MODIFIER	LOC100688762	100688762	transcript	XR_295573.3	pseudogene	1	n.133+9267C>T
25	16022154	A	T	PASS	downstream_gene_variant	MODIFIER	LOC111092421	111092421	transcript	XR_002619337.1	pseudogene	-1	n.*4823A>T
25	16022154	A	T	PASS	intergenic_region	MODIFIER	LOC111092421-LOC111092424	111092421-111092424	intergenic_region	111092421-111092424		-1	n.16022154A>T
25	16182970	C	T	PASS	intergenic_region	MODIFIER	LOC111092421-LOC111092424	111092421-111092424	intergenic_region	111092421-111092424		-1	n.16182970C>T
25	16187227	C	T	PASS	downstream_gene_variant	MODIFIER	LOC111092424	111092424	transcript	XR_002619345.1	pseudogene	-1	n.*1853G>A
25	16187227	C	T	PASS	intergenic_region	MODIFIER	LOC111092421-LOC111092424	111092421-111092424	intergenic_region	111092421-111092424		-1	n.16187227C>T
25	16447932	C	A	PASS	intergenic_region	MODIFIER	LOC111092409-LOC106557750	111092409-106557750	intergenic_region	111092409-106557750		-1	n.16447932C>A
25	16592353	G	A	PASS	intergenic_region	MODIFIER	LOC106557750-FGF9	106557750-477340	intergenic_region	106557750-477340		-1	n.16592353G>A
25	25772000	G	A	PASS	intergenic_region	MODIFIER	LOC100683498-LOC100856682	100683498-100856682	intergenic_region	100683498-100856682		-1	n.25772000G>A
25	25781983	AG	A	PASS	intergenic_region	MODIFIER	LOC100683498-LOC100856682	100683498-100856682	intergenic_region	100683498-100856682		-1	n.25781984delG
25	25803011	A	T	GATKstd	intergenic_region	MODIFIER	LOC100683498-LOC100856682	100683498-100856682	intergenic_region	100683498-100856682		-1	n.25803011A>T
25	35913516	A	G	PASS	intergenic_region	MODIFIER	LOC102154197-LOC106557769	102154197-106557769	intergenic_region	102154197-106557769		-1	n.35913516A>G
25	37703363	G	A	PASS	upstream_gene_variant	MODIFIER	LOC106557773	106557773	transcript	XR_001314499.2	pseudogene	-1	n.-32C>T
25	37703363	G	A	PASS	intergenic_region	MODIFIER	LOC106557773-CUL3	106557773-477392	intergenic_region	106557773-477392		-1	n.37703363G>A
25	51185380	C	T	PASS	upstream_gene_variant	MODIFIER	PASK	609502	transcript	XM_022410092.1	protein_coding	-1	c.-14606G>A
25	51185380	C	T	PASS	intron_variant	MODIFIER	PPP1R7	100855698	transcript	XM_005635966.3	protein_coding	2	c.193+1563C>T
25	51185380	C	T	PASS	intron_variant	MODIFIER	PPP1R7	100855698	transcript	XM_003639892.4	protein_coding	2	c.181+1575C>T
25	51185380	C	T	PASS	intron_variant	MODIFIER	PPP1R7	100855698	transcript	XM_022410095.1	protein_coding	3	c.-24+1575C>T
25	51185380	C	T	PASS	intron_variant	MODIFIER	PPP1R7	100855698	transcript	XM_022410094.1	protein_coding	2	c.157+1563C>T
25	51379482	G	GGA	PASS	intron_variant	MODIFIER	FARP2	486205	transcript	XM_005635982.3	protein_coding	8	c.644+739_644+740insGA
25	51379482	G	GGA	PASS	intron_variant	MODIFIER	FARP2	486205	transcript	XM_005635983.3	protein_coding	8	c.644+739_644+740insGA
25	51379482	G	GGA	PASS	intron_variant	MODIFIER	FARP2	486205	transcript	XM_022409785.1	protein_coding	8	c.644+739_644+740insGA
25	51379482	G	GGA	PASS	intron_variant	MODIFIER	FARP2	486205	transcript	XM_022409786.1	protein_coding	6	c.431+4894_431+4895insGA
25	51379482	G	GGA	PASS	intron_variant	MODIFIER	FARP2	486205	transcript	XM_543330.5	protein_coding	7	c.644+739_644+740insGA
25	51379482	G	GGA	PASS	intron_variant	MODIFIER	FARP2	486205	transcript	XM_014107706.2	protein_coding	8	c.644+739_644+740insGA
25	51379482	G	GGA	PASS	intron_variant	MODIFIER	FARP2	486205	transcript	XM_022409787.1	protein_coding	6	c.320+739_320+740insGA
26	12575096	T	C	PASS	intergenic_region	MODIFIER	LOC102152704-MED13L	102152704-477496	intergenic_region	102152704-477496		-1	n.12575096T>C
26	12575104	A	G	PASS	intergenic_region	MODIFIER	LOC102152704-MED13L	102152704-477496	intergenic_region	102152704-477496		-1	n.12575104A>G
26	14220534	A	AAG	PASS	intron_variant	MODIFIER	KSR2	486291	transcript	XM_014107866.2	protein_coding	4	c.986+11228_986+11229insCT
26	14220534	A	AAG	PASS	intron_variant	MODIFIER	KSR2	486291	transcript	XM_022410520.1	protein_coding	4	c.623+11228_623+11229insCT
26	14220534	A	AAG	PASS	intron_variant	MODIFIER	KSR2	486291	transcript	XM_005636278.3	protein_coding	4	c.986+11228_986+11229insCT
26	14220534	A	AAG	PASS	intron_variant	MODIFIER	KSR2	486291	transcript	XM_014107868.2	protein_coding	4	c.986+11228_986+11229insCT
26	14220534	A	AAG	PASS	intron_variant	MODIFIER	KSR2	486291	transcript	XR_002619732.1	pseudogene	4	n.1010+11228_1010+11229insCT
26	14220534	A	AAG	PASS	intron_variant	MODIFIER	KSR2	486291	transcript	XM_022410521.1	protein_coding	4	c.986+11228_986+11229insCT
26	14834042	C	A	PASS	intergenic_region	MODIFIER	SUDS3-LOC106557838	100856145-106557838	intergenic_region	100856145-106557838		-1	n.14834042C>A
26	22586348	C	A	PASS	intron_variant	MODIFIER	EWSR1	609786	transcript	XM_022410155.1	protein_coding	5	c.247+1404C>A
26	22586348	C	A	PASS	intron_variant	MODIFIER	EWSR1	609786	transcript	XM_003433395.4	protein_coding	5	c.244+1404C>A
26	22586348	C	A	PASS	intron_variant	MODIFIER	EWSR1	609786	transcript	XM_014107723.2	protein_coding	4	c.226+1830C>A
26	22586348	C	A	PASS	intron_variant	MODIFIER	EWSR1	609786	transcript	XM_022410156.1	protein_coding	5	c.247+1404C>A
26	22586348	C	A	PASS	intron_variant	MODIFIER	EWSR1	609786	transcript	XM_022410157.1	protein_coding	4	c.229+1830C>A
26	22586348	C	A	PASS	intron_variant	MODIFIER	EWSR1	609786	transcript	XM_860093.5	protein_coding	4	c.226+1830C>A
26	22586348	C	A	PASS	intron_variant	MODIFIER	EWSR1	609786	transcript	NM_001290126.1	protein_coding	5	c.244+1404C>A
26	23931894	G	A	PASS	intron_variant	MODIFIER	OSBP2	477541	transcript	XM_005636450.3	protein_coding	12	c.2393+2500G>A
26	23931894	G	A	PASS	intron_variant	MODIFIER	LOC102153263	102153263	transcript	XR_001314581.2	pseudogene	3	n.441+381C>T
26	23931894	G	A	PASS	intron_variant	MODIFIER	OSBP2	477541	transcript	XM_014107882.2	protein_coding	12	c.1757+2500G>A
26	23931894	G	A	PASS	intron_variant	MODIFIER	OSBP2	477541	transcript	XM_005636452.3	protein_coding	13	c.1877+2500G>A
26	23931894	G	A	PASS	intron_variant	MODIFIER	OSBP2	477541	transcript	XM_005636451.3	protein_coding	12	c.2393+2500G>A
26	23931894	G	A	PASS	intron_variant	MODIFIER	OSBP2	477541	transcript	XM_014107881.2	protein_coding	13	c.2141+2500G>A
26	23931894	G	A	PASS	intron_variant	MODIFIER	OSBP2	477541	transcript	XM_014107885.2	protein_coding	12	c.1619+2500G>A
26	23931894	G	A	PASS	intron_variant	MODIFIER	OSBP2	477541	transcript	XM_014107887.2	protein_coding	11	c.1580+2500G>A
26	23931894	G	A	PASS	intron_variant	MODIFIER	OSBP2	477541	transcript	XM_022410518.1	protein_coding	11	c.1538+2500G>A
26	23931902	C	T	PASS	intron_variant	MODIFIER	OSBP2	477541	transcript	XM_005636450.3	protein_coding	12	c.2393+2508C>T
26	23931902	C	T	PASS	intron_variant	MODIFIER	LOC102153263	102153263	transcript	XR_001314581.2	pseudogene	3	n.441+373G>A
26	23931902	C	T	PASS	intron_variant	MODIFIER	OSBP2	477541	transcript	XM_014107882.2	protein_coding	12	c.1757+2508C>T
26	23931902	C	T	PASS	intron_variant	MODIFIER	OSBP2	477541	transcript	XM_005636452.3	protein_coding	13	c.1877+2508C>T
26	23931902	C	T	PASS	intron_variant	MODIFIER	OSBP2	477541	transcript	XM_005636451.3	protein_coding	12	c.2393+2508C>T
26	23931902	C	T	PASS	intron_variant	MODIFIER	OSBP2	477541	transcript	XM_014107881.2	protein_coding	13	c.2141+2508C>T
26	23931902	C	T	PASS	intron_variant	MODIFIER	OSBP2	477541	transcript	XM_014107885.2	protein_coding	12	c.1619+2508C>T
26	23931902	C	T	PASS	intron_variant	MODIFIER	OSBP2	477541	transcript	XM_014107887.2	protein_coding	11	c.1580+2508C>T
26	23931902	C	T	PASS	intron_variant	MODIFIER	OSBP2	477541	transcript	XM_022410518.1	protein_coding	11	c.1538+2508C>T
26	26179787	G	A	PASS	downstream_gene_variant	MODIFIER	LOC491494	491494	transcript	491494	pseudogene	-1	n.*4611G>A
26	26179787	G	A	PASS	intergenic_region	MODIFIER	LOC491494-LOC486377	491494-486377	intergenic_region	491494-486377		-1	n.26179787G>A
26	26277396	A	G	PASS	downstream_gene_variant	MODIFIER	LOC111092545	111092545	transcript	111092545	pseudogene	-1	n.*3003T>C
26	26277396	A	G	PASS	intergenic_region	MODIFIER	LOC100685288-LOC111092545	100685288-111092545	intergenic_region	100685288-111092545		-1	n.26277396A>G
26	26971527	A	G	PASS	downstream_gene_variant	MODIFIER	LOC100688363	100688363	transcript	100688363	pseudogene	-1	n.*930A>G
26	26971527	A	G	PASS	intron_variant	MODIFIER	LOC607368	607368	transcript	XM_014108148.2	protein_coding	2	c.368+42238A>G
26	26971527	A	G	PASS	intron_variant	MODIFIER	LOC607368	607368	transcript	XM_014108163.2	protein_coding	2	c.365+114140A>G
26	26971527	A	G	PASS	intron_variant	MODIFIER	LOC607368	607368	transcript	XM_014108164.2	protein_coding	3	c.365+106882A>G
26	26971527	A	G	PASS	intron_variant	MODIFIER	LOC607368	607368	transcript	XM_022410581.1	protein_coding	3	c.365+51133A>G
26	26971527	A	G	PASS	intron_variant	MODIFIER	LOC607368	607368	transcript	XM_014108175.2	protein_coding	3	c.365+106882A>G
26	26971527	A	G	PASS	intron_variant	MODIFIER	LOC607368	607368	transcript	XM_022410575.1	protein_coding	3	c.365+51133A>G
26	26971527	A	G	PASS	intron_variant	MODIFIER	LOC607368	607368	transcript	XM_022410576.1	protein_coding	2	c.365+114140A>G
26	26971527	A	G	PASS	intron_variant	MODIFIER	LOC607368	607368	transcript	XM_014108157.1	protein_coding	2	c.365+114140A>G
26	26971527	A	G	PASS	intron_variant	MODIFIER	LOC607368	607368	transcript	XM_014108178.2	protein_coding	2	c.362+102062A>G
26	26971527	A	G	PASS	intron_variant	MODIFIER	LOC607368	607368	transcript	XM_014108179.2	protein_coding	3	c.362+83465A>G
26	26971527	A	G	PASS	intron_variant	MODIFIER	LOC607368	607368	transcript	XM_022410583.1	protein_coding	2	c.365+102059A>G
26	26971527	A	G	PASS	intron_variant	MODIFIER	LOC607368	607368	transcript	XM_022410584.1	protein_coding	3	c.365+94471A>G
26	26971527	A	G	PASS	intron_variant	MODIFIER	LOC607368	607368	transcript	XM_022410578.1	protein_coding	3	c.365+94471A>G
26	26971527	A	G	PASS	intron_variant	MODIFIER	LOC607368	607368	transcript	XM_022410579.1	protein_coding	2	c.365+102059A>G
26	26971527	A	G	PASS	intron_variant	MODIFIER	LOC607368	607368	transcript	XM_022410587.1	protein_coding	2	c.362+102062A>G
26	26971527	A	G	PASS	intron_variant	MODIFIER	LOC607368	607368	transcript	XM_022410588.1	protein_coding	3	c.362+83465A>G
26	26971527	A	G	PASS	intron_variant	MODIFIER	LOC607368	607368	transcript	XM_022410577.1	protein_coding	2	c.365+102059A>G
26	26971527	A	G	PASS	intron_variant	MODIFIER	LOC607368	607368	transcript	XM_022410585.1	protein_coding	3	c.365+79287A>G
26	26971527	A	G	PASS	intron_variant	MODIFIER	LOC607368	607368	transcript	XM_022410573.1	protein_coding	2	c.362+80562A>G
26	26971527	A	G	PASS	intron_variant	MODIFIER	LOC607368	607368	transcript	XM_022410580.1	protein_coding	3	c.365+79287A>G
26	26971527	A	G	PASS	intron_variant	MODIFIER	LOC607368	607368	transcript	XM_022410586.1	protein_coding	2	c.362+80562A>G
26	26971527	A	G	PASS	intron_variant	MODIFIER	LOC607368	607368	transcript	XM_014108150.2	protein_coding	2	c.368+42238A>G
26	26971527	A	G	PASS	intron_variant	MODIFIER	LOC607368	607368	transcript	XM_014108151.2	protein_coding	2	c.365+42241A>G
26	26971527	A	G	PASS	intron_variant	MODIFIER	LOC607368	607368	transcript	XM_022410572.1	protein_coding	3	c.368+2587A>G
26	26971527	A	G	PASS	intron_variant	MODIFIER	LOC607368	607368	transcript	XM_022410569.1	protein_coding	2	c.368+42238A>G
26	26971527	A	G	PASS	intron_variant	MODIFIER	LOC607368	607368	transcript	XM_022410570.1	protein_coding	2	c.365+42241A>G
26	26971527	A	G	PASS	intron_variant	MODIFIER	LOC607368	607368	transcript	XM_022410571.1	protein_coding	3	c.368+2587A>G
26	26971527	A	G	PASS	intron_variant	MODIFIER	LOC607368	607368	transcript	XM_014108154.2	protein_coding	2	c.365+42241A>G
26	26971527	A	G	PASS	intron_variant	MODIFIER	LOC607368	607368	transcript	XM_014108156.2	protein_coding	2	c.365+42241A>G
26	27186587	T	A	PASS	intron_variant	MODIFIER	LOC607368	607368	transcript	XM_014108148.2	protein_coding	2	c.368+257298T>A
26	27186587	T	A	PASS	intron_variant	MODIFIER	LOC607368	607368	transcript	XM_014108163.2	protein_coding	2	c.365+329200T>A
26	27186587	T	A	PASS	intron_variant	MODIFIER	LOC607368	607368	transcript	XM_014108164.2	protein_coding	3	c.365+321942T>A
26	27186587	T	A	PASS	intron_variant	MODIFIER	LOC607368	607368	transcript	XM_022410581.1	protein_coding	3	c.365+266193T>A
26	27186587	T	A	PASS	intron_variant	MODIFIER	LOC607368	607368	transcript	XM_014108175.2	protein_coding	3	c.365+321942T>A
26	27186587	T	A	PASS	intron_variant	MODIFIER	LOC607368	607368	transcript	XM_022410575.1	protein_coding	3	c.365+266193T>A
26	27186587	T	A	PASS	intron_variant	MODIFIER	LOC607368	607368	transcript	XM_022410576.1	protein_coding	2	c.365+329200T>A
26	27186587	T	A	PASS	intron_variant	MODIFIER	LOC607368	607368	transcript	XM_014108157.1	protein_coding	2	c.365+329200T>A
26	27186587	T	A	PASS	intron_variant	MODIFIER	LOC607368	607368	transcript	XM_014108178.2	protein_coding	2	c.362+317122T>A
26	27186587	T	A	PASS	intron_variant	MODIFIER	LOC607368	607368	transcript	XM_014108179.2	protein_coding	3	c.362+298525T>A
26	27186587	T	A	PASS	intron_variant	MODIFIER	LOC607368	607368	transcript	XM_022410583.1	protein_coding	2	c.365+317119T>A
26	27186587	T	A	PASS	intron_variant	MODIFIER	LOC607368	607368	transcript	XM_022410584.1	protein_coding	3	c.365+309531T>A
26	27186587	T	A	PASS	intron_variant	MODIFIER	LOC607368	607368	transcript	XM_022410578.1	protein_coding	3	c.365+309531T>A
26	27186587	T	A	PASS	intron_variant	MODIFIER	LOC607368	607368	transcript	XM_022410579.1	protein_coding	2	c.365+317119T>A
26	27186587	T	A	PASS	intron_variant	MODIFIER	LOC607368	607368	transcript	XM_022410587.1	protein_coding	2	c.362+317122T>A
26	27186587	T	A	PASS	intron_variant	MODIFIER	LOC607368	607368	transcript	XM_022410588.1	protein_coding	3	c.362+298525T>A
26	27186587	T	A	PASS	intron_variant	MODIFIER	LOC607368	607368	transcript	XM_022410577.1	protein_coding	2	c.365+317119T>A
26	27186587	T	A	PASS	intron_variant	MODIFIER	LOC607368	607368	transcript	XM_022410585.1	protein_coding	3	c.365+294347T>A
26	27186587	T	A	PASS	intron_variant	MODIFIER	LOC607368	607368	transcript	XM_022410573.1	protein_coding	2	c.362+295622T>A
26	27186587	T	A	PASS	intron_variant	MODIFIER	LOC607368	607368	transcript	XM_022410580.1	protein_coding	3	c.365+294347T>A
26	27186587	T	A	PASS	intron_variant	MODIFIER	LOC607368	607368	transcript	XM_022410586.1	protein_coding	2	c.362+295622T>A
26	27186587	T	A	PASS	intron_variant	MODIFIER	LOC607368	607368	transcript	XM_014108150.2	protein_coding	2	c.368+257298T>A
26	27186587	T	A	PASS	intron_variant	MODIFIER	LOC607368	607368	transcript	XM_014108151.2	protein_coding	2	c.365+257301T>A
26	27186587	T	A	PASS	intron_variant	MODIFIER	LOC607368	607368	transcript	XM_022410572.1	protein_coding	3	c.368+217647T>A
26	27186587	T	A	PASS	intron_variant	MODIFIER	LOC607368	607368	transcript	XM_022410569.1	protein_coding	2	c.368+257298T>A
26	27186587	T	A	PASS	intron_variant	MODIFIER	LOC607368	607368	transcript	XM_022410570.1	protein_coding	2	c.365+257301T>A
26	27186587	T	A	PASS	intron_variant	MODIFIER	LOC607368	607368	transcript	XM_022410571.1	protein_coding	3	c.368+217647T>A
26	27186587	T	A	PASS	intron_variant	MODIFIER	LOC607368	607368	transcript	XM_014108154.2	protein_coding	2	c.365+257301T>A
26	27186587	T	A	PASS	intron_variant	MODIFIER	LOC607368	607368	transcript	XM_014108156.2	protein_coding	2	c.365+257301T>A
26	27186587	T	A	PASS	intron_variant	MODIFIER	LOC607368	607368	transcript	XM_022410589.1	protein_coding	2	c.353+21203T>A
26	27186587	T	A	PASS	intron_variant	MODIFIER	LOC607368	607368	transcript	XM_022410590.1	protein_coding	2	c.353+21203T>A
26	27186602	T	C	PASS	intron_variant	MODIFIER	LOC607368	607368	transcript	XM_014108148.2	protein_coding	2	c.368+257313T>C
26	27186602	T	C	PASS	intron_variant	MODIFIER	LOC607368	607368	transcript	XM_014108163.2	protein_coding	2	c.365+329215T>C
26	27186602	T	C	PASS	intron_variant	MODIFIER	LOC607368	607368	transcript	XM_014108164.2	protein_coding	3	c.365+321957T>C
26	27186602	T	C	PASS	intron_variant	MODIFIER	LOC607368	607368	transcript	XM_022410581.1	protein_coding	3	c.365+266208T>C
26	27186602	T	C	PASS	intron_variant	MODIFIER	LOC607368	607368	transcript	XM_014108175.2	protein_coding	3	c.365+321957T>C
26	27186602	T	C	PASS	intron_variant	MODIFIER	LOC607368	607368	transcript	XM_022410575.1	protein_coding	3	c.365+266208T>C
26	27186602	T	C	PASS	intron_variant	MODIFIER	LOC607368	607368	transcript	XM_022410576.1	protein_coding	2	c.365+329215T>C
26	27186602	T	C	PASS	intron_variant	MODIFIER	LOC607368	607368	transcript	XM_014108157.1	protein_coding	2	c.365+329215T>C
26	27186602	T	C	PASS	intron_variant	MODIFIER	LOC607368	607368	transcript	XM_014108178.2	protein_coding	2	c.362+317137T>C
26	27186602	T	C	PASS	intron_variant	MODIFIER	LOC607368	607368	transcript	XM_014108179.2	protein_coding	3	c.362+298540T>C
26	27186602	T	C	PASS	intron_variant	MODIFIER	LOC607368	607368	transcript	XM_022410583.1	protein_coding	2	c.365+317134T>C
26	27186602	T	C	PASS	intron_variant	MODIFIER	LOC607368	607368	transcript	XM_022410584.1	protein_coding	3	c.365+309546T>C
26	27186602	T	C	PASS	intron_variant	MODIFIER	LOC607368	607368	transcript	XM_022410578.1	protein_coding	3	c.365+309546T>C
26	27186602	T	C	PASS	intron_variant	MODIFIER	LOC607368	607368	transcript	XM_022410579.1	protein_coding	2	c.365+317134T>C
26	27186602	T	C	PASS	intron_variant	MODIFIER	LOC607368	607368	transcript	XM_022410587.1	protein_coding	2	c.362+317137T>C
26	27186602	T	C	PASS	intron_variant	MODIFIER	LOC607368	607368	transcript	XM_022410588.1	protein_coding	3	c.362+298540T>C
26	27186602	T	C	PASS	intron_variant	MODIFIER	LOC607368	607368	transcript	XM_022410577.1	protein_coding	2	c.365+317134T>C
26	27186602	T	C	PASS	intron_variant	MODIFIER	LOC607368	607368	transcript	XM_022410585.1	protein_coding	3	c.365+294362T>C
26	27186602	T	C	PASS	intron_variant	MODIFIER	LOC607368	607368	transcript	XM_022410573.1	protein_coding	2	c.362+295637T>C
26	27186602	T	C	PASS	intron_variant	MODIFIER	LOC607368	607368	transcript	XM_022410580.1	protein_coding	3	c.365+294362T>C
26	27186602	T	C	PASS	intron_variant	MODIFIER	LOC607368	607368	transcript	XM_022410586.1	protein_coding	2	c.362+295637T>C
26	27186602	T	C	PASS	intron_variant	MODIFIER	LOC607368	607368	transcript	XM_014108150.2	protein_coding	2	c.368+257313T>C
26	27186602	T	C	PASS	intron_variant	MODIFIER	LOC607368	607368	transcript	XM_014108151.2	protein_coding	2	c.365+257316T>C
26	27186602	T	C	PASS	intron_variant	MODIFIER	LOC607368	607368	transcript	XM_022410572.1	protein_coding	3	c.368+217662T>C
26	27186602	T	C	PASS	intron_variant	MODIFIER	LOC607368	607368	transcript	XM_022410569.1	protein_coding	2	c.368+257313T>C
26	27186602	T	C	PASS	intron_variant	MODIFIER	LOC607368	607368	transcript	XM_022410570.1	protein_coding	2	c.365+257316T>C
26	27186602	T	C	PASS	intron_variant	MODIFIER	LOC607368	607368	transcript	XM_022410571.1	protein_coding	3	c.368+217662T>C
26	27186602	T	C	PASS	intron_variant	MODIFIER	LOC607368	607368	transcript	XM_014108154.2	protein_coding	2	c.365+257316T>C
26	27186602	T	C	PASS	intron_variant	MODIFIER	LOC607368	607368	transcript	XM_014108156.2	protein_coding	2	c.365+257316T>C
26	27186602	T	C	PASS	intron_variant	MODIFIER	LOC607368	607368	transcript	XM_022410589.1	protein_coding	2	c.353+21218T>C
26	27186602	T	C	PASS	intron_variant	MODIFIER	LOC607368	607368	transcript	XM_022410590.1	protein_coding	2	c.353+21218T>C
26	27186625	G	A	PASS	intron_variant	MODIFIER	LOC607368	607368	transcript	XM_014108148.2	protein_coding	2	c.368+257336G>A
26	27186625	G	A	PASS	intron_variant	MODIFIER	LOC607368	607368	transcript	XM_014108163.2	protein_coding	2	c.365+329238G>A
26	27186625	G	A	PASS	intron_variant	MODIFIER	LOC607368	607368	transcript	XM_014108164.2	protein_coding	3	c.365+321980G>A
26	27186625	G	A	PASS	intron_variant	MODIFIER	LOC607368	607368	transcript	XM_022410581.1	protein_coding	3	c.365+266231G>A
26	27186625	G	A	PASS	intron_variant	MODIFIER	LOC607368	607368	transcript	XM_014108175.2	protein_coding	3	c.365+321980G>A
26	27186625	G	A	PASS	intron_variant	MODIFIER	LOC607368	607368	transcript	XM_022410575.1	protein_coding	3	c.365+266231G>A
26	27186625	G	A	PASS	intron_variant	MODIFIER	LOC607368	607368	transcript	XM_022410576.1	protein_coding	2	c.365+329238G>A
26	27186625	G	A	PASS	intron_variant	MODIFIER	LOC607368	607368	transcript	XM_014108157.1	protein_coding	2	c.365+329238G>A
26	27186625	G	A	PASS	intron_variant	MODIFIER	LOC607368	607368	transcript	XM_014108178.2	protein_coding	2	c.362+317160G>A
26	27186625	G	A	PASS	intron_variant	MODIFIER	LOC607368	607368	transcript	XM_014108179.2	protein_coding	3	c.362+298563G>A
26	27186625	G	A	PASS	intron_variant	MODIFIER	LOC607368	607368	transcript	XM_022410583.1	protein_coding	2	c.365+317157G>A
26	27186625	G	A	PASS	intron_variant	MODIFIER	LOC607368	607368	transcript	XM_022410584.1	protein_coding	3	c.365+309569G>A
26	27186625	G	A	PASS	intron_variant	MODIFIER	LOC607368	607368	transcript	XM_022410578.1	protein_coding	3	c.365+309569G>A
26	27186625	G	A	PASS	intron_variant	MODIFIER	LOC607368	607368	transcript	XM_022410579.1	protein_coding	2	c.365+317157G>A
26	27186625	G	A	PASS	intron_variant	MODIFIER	LOC607368	607368	transcript	XM_022410587.1	protein_coding	2	c.362+317160G>A
26	27186625	G	A	PASS	intron_variant	MODIFIER	LOC607368	607368	transcript	XM_022410588.1	protein_coding	3	c.362+298563G>A
26	27186625	G	A	PASS	intron_variant	MODIFIER	LOC607368	607368	transcript	XM_022410577.1	protein_coding	2	c.365+317157G>A
26	27186625	G	A	PASS	intron_variant	MODIFIER	LOC607368	607368	transcript	XM_022410585.1	protein_coding	3	c.365+294385G>A
26	27186625	G	A	PASS	intron_variant	MODIFIER	LOC607368	607368	transcript	XM_022410573.1	protein_coding	2	c.362+295660G>A
26	27186625	G	A	PASS	intron_variant	MODIFIER	LOC607368	607368	transcript	XM_022410580.1	protein_coding	3	c.365+294385G>A
26	27186625	G	A	PASS	intron_variant	MODIFIER	LOC607368	607368	transcript	XM_022410586.1	protein_coding	2	c.362+295660G>A
26	27186625	G	A	PASS	intron_variant	MODIFIER	LOC607368	607368	transcript	XM_014108150.2	protein_coding	2	c.368+257336G>A
26	27186625	G	A	PASS	intron_variant	MODIFIER	LOC607368	607368	transcript	XM_014108151.2	protein_coding	2	c.365+257339G>A
26	27186625	G	A	PASS	intron_variant	MODIFIER	LOC607368	607368	transcript	XM_022410572.1	protein_coding	3	c.368+217685G>A
26	27186625	G	A	PASS	intron_variant	MODIFIER	LOC607368	607368	transcript	XM_022410569.1	protein_coding	2	c.368+257336G>A
26	27186625	G	A	PASS	intron_variant	MODIFIER	LOC607368	607368	transcript	XM_022410570.1	protein_coding	2	c.365+257339G>A
26	27186625	G	A	PASS	intron_variant	MODIFIER	LOC607368	607368	transcript	XM_022410571.1	protein_coding	3	c.368+217685G>A
26	27186625	G	A	PASS	intron_variant	MODIFIER	LOC607368	607368	transcript	XM_014108154.2	protein_coding	2	c.365+257339G>A
26	27186625	G	A	PASS	intron_variant	MODIFIER	LOC607368	607368	transcript	XM_014108156.2	protein_coding	2	c.365+257339G>A
26	27186625	G	A	PASS	intron_variant	MODIFIER	LOC607368	607368	transcript	XM_022410589.1	protein_coding	2	c.353+21241G>A
26	27186625	G	A	PASS	intron_variant	MODIFIER	LOC607368	607368	transcript	XM_022410590.1	protein_coding	2	c.353+21241G>A
26	27289742	G	A	PASS	intron_variant	MODIFIER	LOC607368	607368	transcript	XM_014108148.2	protein_coding	2	c.369-329010G>A
26	27289742	G	A	PASS	intron_variant	MODIFIER	LOC607368	607368	transcript	XM_014108163.2	protein_coding	2	c.366-315435G>A
26	27289742	G	A	PASS	intron_variant	MODIFIER	LOC607368	607368	transcript	XM_014108164.2	protein_coding	3	c.366-315435G>A
26	27289742	G	A	PASS	intron_variant	MODIFIER	LOC607368	607368	transcript	XM_022410581.1	protein_coding	3	c.366-315435G>A
26	27289742	G	A	PASS	intron_variant	MODIFIER	LOC607368	607368	transcript	XM_014108175.2	protein_coding	3	c.366-315435G>A
26	27289742	G	A	PASS	intron_variant	MODIFIER	LOC607368	607368	transcript	XM_022410575.1	protein_coding	3	c.366-315435G>A
26	27289742	G	A	PASS	intron_variant	MODIFIER	LOC607368	607368	transcript	XM_022410576.1	protein_coding	2	c.366-315435G>A
26	27289742	G	A	PASS	intron_variant	MODIFIER	LOC607368	607368	transcript	XM_014108157.1	protein_coding	2	c.366-329010G>A
26	27289742	G	A	PASS	intron_variant	MODIFIER	LOC607368	607368	transcript	XM_014108178.2	protein_coding	2	c.363-315435G>A
26	27289742	G	A	PASS	intron_variant	MODIFIER	LOC607368	607368	transcript	XM_014108179.2	protein_coding	3	c.363-315435G>A
26	27289742	G	A	PASS	intron_variant	MODIFIER	LOC607368	607368	transcript	XM_022410583.1	protein_coding	2	c.366-315435G>A
26	27289742	G	A	PASS	intron_variant	MODIFIER	LOC607368	607368	transcript	XM_022410584.1	protein_coding	3	c.366-315435G>A
26	27289742	G	A	PASS	intron_variant	MODIFIER	LOC607368	607368	transcript	XM_022410578.1	protein_coding	3	c.366-315435G>A
[truncated: 1,708 more rows]

## Sheet: priv.prot.changing_variants_het
Table S2. Private variants in the sequenced Chihuahua affected with Ehlers-Danlos syndrome (EDS). Private variants were obtained by filtering all variants that were present at least once in the 793 control genomes. Variants are listed multiple times, if they have predicted effects on more than one transcript. Variants with a SnpEff predicted impact of "high" or "moderate" were considered protein-…
[truncated: 306 more rows]

[truncated: 1 more sheets: priv.prot.changing_variants_hom]
